# Supplementary material for: Coupled hydrothermal venting and hydrocarbon seepage discovered at Conical Seamount, Papua New Guinea
Source: Sci Rep. 2025 Sep 19;15:32389. doi: 10.1038/s41598-025-17192-x (PMC12449473; doi:10.1038/s41598-025-17192-x)
Supplement: Supplementary file 2 — Supplementary Material 2 [file 41598_2025_17192_MOESM2_ESM.xls]

## Sheet: Hidden Data
Double Line Plot Age Plateau			Double Line Plot K/Ca Plateau			X-Y Plot Normal Isochron		X-Y Plot Inverse Isochron		Error Ellipses Normal Isochron		Error Ellipses Inverse Isochron
Ar39k%	Line 1	Line 2	Ar39k%	Line 1	Line 2	X-axis	Y-axis	X-axis	Y-axis	X-axis	Y-axis	X-axis	Y-axis
0	-3248.07	3647.02	0	-0.0275703	0.260316	4.06063	294.891	0.0137699	0.00339108			0.0176622	0.00386812
0.0435584	-3248.07	3647.02	0.0435584	-0.0275703	0.260316	3.68015	299.447	0.0122898	0.00333949			0.0175552	0.00364244
0.0435584	2223.2	-1355.56	0.0435584	5.74103	-3.9703	5.34328	301.173	0.0177416	0.00332035			0.0171903	0.00339964
0.12737	2223.2	-1355.56	0.12737	5.74103	-3.9703	4.06608	298.205	0.0136352	0.00335339			0.0165923	0.00315626
0.12737	-1198.78	1907.94	0.12737	0.00229683	0.409473	10.0852	305.002	0.0330662	0.00327867			0.0158019	0.00292887
0.225396	-1198.78	1907.94	0.225396	0.00229683	0.409473	9.21307	306.856	0.0300241	0.00325886			0.0148731	0.00273299
0.225396	1087.69	-407.815	0.225396	0.928444	-0.0344398	16.2168	313.85	0.0516706	0.00318624			0.0138691	0.00258195
0.427258	1087.69	-407.815	0.427258	0.928444	-0.0344398	18.3458	301.88	0.0607719	0.00331258			0.0128583	0.00248606
0.427258	-296.376	803.21	0.427258	-0.938142	3.04134	14.3719	316.424	0.0454198	0.00316032			0.0119097	0.00245184
0.698935	-296.376	803.21	0.698935	-0.938142	3.04134	35.5286	346.167	0.102634	0.00288878			0.0110878	0.00248163
0.698935	873.623	-249.324	0.698935	1.09141	0.0220846	23.7974	297.108	0.0800969	0.00336578			0.0104487	0.0025734
0.963322	873.623	-249.324	0.963322	1.09141	0.0220846	16.5832	300.634	0.055161	0.00332631			0.010036	0.00272089
0.963322	-539.306	1042.92	0.963322	-0.375346	1.71447	27.6472	317.062	0.0871983	0.00315396			0.00987767	0.00291405
1.15099	-539.306	1042.92	1.15099	-0.375346	1.71447	33.5328	309.303	0.108414	0.00323307			0.00998463	0.00313972
1.15099	1065.59	-845.726	1.15099	318104	-318721	51.9984	325.961	0.159523	0.00306785			0.0103495	0.00338253
1.30615	1065.59	-845.726	1.30615	318104	-318721	118.931	349.48	0.340308	0.00286139			0.0109476	0.00362591
1.30615	-935.374	1565.48	1.30615	-46.7825	53.6971	248.9	421.338	0.590738	0.00237339			0.0117379	0.00385329
1.42336	-935.374	1565.48	1.42336	-46.7825	53.6971	272.099	434.831	0.625758	0.00229975			0.0126667	0.00404918
1.42336	1358.39	-814.401	1.42336	13.6686	-17.5895	388.656	503.257	0.772281	0.00198705			0.0136708	0.00420021
1.55907	1358.39	-814.401	1.55907	13.6686	-17.5895	335.969	458.46	0.732822	0.00218122			0.0146815	0.00429611
1.55907	-1265.38	1365.63	1.55907	-51.933	58.9479	470.394	515.051	0.913295	0.00194156			0.0156302	0.00433033
1.67049	-1265.38	1365.63	1.67049	-51.933	58.9479	140.898	361.012	0.390287	0.00276999			0.016452	0.00430054
1.67049	1250.56	-1033.28	1.67049	3.92231	-2.25611	201.831	385.17	0.524004	0.00259625			0.0170911	0.00420877
1.7988	1250.56	-1033.28	1.7988	3.92231	-2.25611	27.4254	303.915	0.0902405	0.00329039			0.0175039	0.00406128
1.7988	-259.972	595.5	1.7988	0.169785	0.460204	33.9764	309.08	0.109928	0.00323541			0.0176622	0.00386812
2.14044	-259.972	595.5	2.14044	0.169785	0.460204	4.69728	292.14	0.0160789	0.00342302
2.14044	293.857	-97.1137	2.14044	0.239962	0.178358							0.0140369	0.00353999
2.89675	293.857	-97.1137	2.89675	0.239962	0.178358							0.0139887	0.00343444
2.89675	21.6956	215.809	2.89675	0.173873	0.193215							0.0138247	0.00332242
4.43938	21.6956	215.809	4.43938	0.173873	0.193215							0.0135561	0.00321156
4.43938	115.133	57.0043	4.43938	0.177472	0.171136							0.0132013	0.00310942
9.67303	115.133	57.0043	9.67303	0.177472	0.171136							0.0127843	0.00302296
9.67303	74.8534	107.1	9.67303	0.172802	0.176092							0.0123336	0.00295807
18.9226	74.8534	107.1	18.9226	0.172802	0.176092							0.0118799	0.00291917
18.9226	102.785	80.7806	18.9226	0.175446	0.172154							0.0114542	0.00290892
32.7618	102.785	80.7806	32.7618	0.175446	0.172154							0.0110854	0.00292801
32.7618	86.3977	102.919	32.7618	0.172575	0.17504							0.0107987	0.00297514
51.2602	86.3977	102.919	51.2602	0.172575	0.17504							0.0106136	0.0030471
51.2602	95.3567	77.6004	51.2602	0.175034	0.172295							0.0105428	0.00313899
68.1708	95.3567	77.6004	68.1708	0.175034	0.172295							0.010591	0.00324454
68.1708	70.1221	94.9571	68.1708	0.172191	0.175803							0.0107549	0.00335657
80.219	70.1221	94.9571	80.219	0.172191	0.175803							0.0110235	0.00346743
80.219	107.439	66.1251	80.219	0.17304	0.168939							0.0113784	0.00356957
87.7684	107.439	66.1251	87.7684	0.17304	0.168939							0.0117954	0.00365603
87.7684	48.9362	113.566	87.7684	0.166608	0.172749							0.0122461	0.00372092
92.3941	48.9362	113.566	92.3941	0.166608	0.172749							0.0126997	0.00375981
92.3941	129.599	43.1069	92.3941	0.169128	0.161605							0.0131254	0.00377007
96.1996	129.599	43.1069	96.1996	0.169128	0.161605							0.0134942	0.00375098
96.1996	14.8615	177.042	96.1996	0.150188	0.162144							0.0137809	0.00370384
98.1624	14.8615	177.042	98.1624	0.150188	0.162144							0.013966	0.00363188
98.1624	222.602	-79.9906	98.1624	0.171201	0.152043							0.0140369	0.00353999
100	222.602	-79.9906	100	0.171201	0.152043
												0.0202924	0.00361259
												0.0202189	0.00348526
												0.0199766	0.0033467
												0.019582	0.00320633
												0.019062	0.00307374
												0.018452	0.00295796
												0.0177935	0.00286687
												0.0171316	0.00280668
												0.0165112	0.0027815
												0.0159746	0.00279304
												0.0155585	0.00284052
												0.0152911	0.0029207
												0.0151908	0.00302811
												0.0152642	0.00315544
												0.0155065	0.00329401
												0.0159012	0.00343437
												0.0164212	0.00356696
												0.0170312	0.00368275
												0.0176896	0.00377384
												0.0183516	0.00383402
												0.018972	0.0038592
												0.0195085	0.00384766
												0.0199247	0.00380018
												0.020192	0.00372
												0.0202924	0.00361259
												0.0145064	0.00344625
												0.0144816	0.00339773
												0.014399	0.00334619
												0.0142644	0.00329514
												0.014087	0.00324806
												0.0138787	0.00320816
												0.0136539	0.00317816
												0.0134277	0.00316009
												0.0132158	0.00315521
												0.0130323	0.00316383
												0.01289	0.00318536
												0.0127985	0.00321835
												0.012764	0.00326054
												0.0127888	0.00330906
												0.0128713	0.0033606
												0.0130059	0.00341165
												0.0131834	0.00345873
												0.0133917	0.00349863
												0.0136165	0.00352863
												0.0138426	0.00354669
												0.0140546	0.00355158
												0.014238	0.00354296
												0.0143803	0.00352143
												0.0144719	0.00348844
												0.0145064	0.00344625
												0.0357694	0.00350029
												0.0356832	0.00342167
												0.0354185	0.00333331
												0.0349936	0.00324122
												0.0344373	0.00315168
												0.0337876	0.0030708
												0.0330887	0.00300408
												0.0323883	0.00295608
												0.031734	0.00293006
												0.0311706	0.0029278
												0.0307363	0.00294944
												0.0304608	0.00299353
												0.0303629	0.00305705
												0.0304492	0.00313566
												0.0307138	0.00322403
												0.0311388	0.00331612
												0.031695	0.00340565
												0.0323448	0.00348654
												0.0330437	0.00355325
												0.0337441	0.00360126
												0.0343983	0.00362728
												0.0349618	0.00362954
												0.035396	0.00360789
												0.0356715	0.00356381
												0.0357694	0.00350029
												0.0322476	0.00347016
												0.0321779	0.0033987
												0.0319615	0.00331771
												0.031613	0.00323271
												0.0311563	0.00314949
												0.0306224	0.00307372
												0.0300477	0.00301057
												0.0294714	0.00296434
												0.0289328	0.00293818
												0.0284685	0.00293388
												0.0281103	0.00295172
												0.0278825	0.00299049
												0.0278006	0.00304756
												0.0278703	0.00311902
												0.0280867	0.00320001
												0.0284352	0.00328501
												0.0288919	0.00336823
												0.0294258	0.003444
												0.0300005	0.00350715
												0.0305768	0.00355338
												0.0311154	0.00357954
												0.0315797	0.00358384
												0.0319379	0.003566
												0.0321657	0.00352722
												0.0322476	0.00347016
												0.0605574	0.00370131
												0.0602635	0.00353028
												0.059384	0.00333581
												0.0579788	0.00313115
												0.0561438	0.00293024
												0.0540039	0.00274678
												0.0517049	0.00259327
												0.0494037	0.00248016
												0.0472569	0.00241518
												0.0454109	0.00240274
												0.0439915	0.00244369
												0.0430954	0.00253525
												0.0427837	0.00267117
												0.0430777	0.00284219
												0.0439572	0.00303666
												0.0453623	0.00324132
												0.0471974	0.00344223
												0.0493373	0.00362569
												0.0516362	0.00377921
												0.0539375	0.00389231
												0.0560842	0.0039573
												0.0579302	0.00396974
												0.0593496	0.00392878
												0.0602457	0.00383723
												0.0605574	0.00370131
												0.0754776	0.00407922
												0.0749879	0.00383589
												0.0735293	0.0035569
												0.0712014	0.00326126
												0.0681627	0.00296911
												0.0646203	0.00270038
												0.0608157	0.00247336
												0.0570081	0.00230353
												0.053457	0.00220247
												0.0504044	0.00217706
												0.0480583	0.00222903
												0.0465786	0.00235485
												0.0460662	0.00254593
												0.046556	0.00278926
												0.0480145	0.00306825
												0.0503425	0.0033639
												0.0533812	0.00365604
												0.0569235	0.00392478
												0.0607282	0.0041518
												0.0645358	0.00432163
												0.0680869	0.00442269
												0.0711395	0.0044481
												0.0734855	0.00439612
												0.0749652	0.00427031
												0.0754776	0.00407922
												0.0565103	0.00387011
												0.0561461	0.00363298
												0.0550508	0.00336363
												0.0532992	0.00308043
												0.0510107	0.00280267
												0.0483411	0.00254929
												0.0454724	0.00233755
												0.0426002	0.00218187
												0.0399201	0.00209288
												0.0376148	0.00207663
												0.0358414	0.00213423
												0.0347208	0.00226176
												0.0343292	0.00245052
												0.0346935	0.00268765
												0.0357887	0.002957
												0.0375403	0.0032402
												0.0398289	0.00351796
												0.0424985	0.00377134
												0.0453671	0.00398309
												0.0482393	0.00413876
												0.0509194	0.00422775
												0.0532247	0.004244
												0.0549981	0.0041864
												0.0561188	0.00405887
												0.0565103	0.00387011
												0.149903	0.00418878
												0.148303	0.00373284
												0.143592	0.00321939
												0.136089	0.0026834
												0.126306	0.00216141
												0.114911	0.00168899
												0.102678	0.00129833
												0.0904428	0.00101606
												0.0790382	0.000861414
												0.0692417	0.000844928
												0.0617208	0.000967728
												0.0569881	0.00122144
												0.0553662	0.00158879
												0.0569655	0.00204472
												0.061677	0.00255818
												0.0691798	0.00309416
												0.0789624	0.00361615
												0.0903582	0.00408857
												0.102591	0.00447923
												0.114826	0.0047615
												0.126231	0.00491615
												0.136027	0.00493263
												0.143548	0.00480983
												0.148281	0.00455612
												0.149903	0.00418878
												0.115479	0.00479044
												0.11429	0.00435033
												0.11077	0.00384312
												0.105159	0.00330338
												0.097841	0.00276789
												0.0893135	0.00227315
												0.0801578	0.00185287
												0.0709981	0.00153569
												0.0624584	0.00134323
												0.0551207	0.00128861
												0.0494852	0.00137554
												0.0459357	0.0015981
												0.0447143	0.00194112
												0.0459042	0.00238123
												0.0494242	0.00288844
												0.0550346	0.00342818
												0.0623529	0.00396367
												0.0708804	0.00445841
												0.080036	0.00487869
												0.0891957	0.00519587
												0.0977354	0.00538833
												0.105073	0.00544295
												0.110709	0.00535603
												0.114258	0.00513346
												0.115479	0.00479044
												0.0703953	0.00413259
												0.069889	0.00386301
												0.068379	0.00355686
												0.0659683	0.003235
												0.062821	0.00291936
												0.0591517	0.00263145
												0.0552105	0.0023909
												0.0512658	0.00221409
												0.0475867	0.00211308
												0.0444237	0.00209474
												0.0419924	0.00216034
												0.0404585	0.0023054
												0.0399266	0.00252002
												0.0404329	0.0027896
												0.0419429	0.00309575
												0.0443536	0.00341761
												0.0475009	0.00373325
												0.0511702	0.00402116
												0.0551114	0.00426172
												0.0590561	0.00443852
												0.0627352	0.00453954
												0.0658982	0.00455787
												0.0683295	0.00449227
												0.0698634	0.00434722
												0.0703953	0.00413259
												0.100759	0.00363072
												0.100302	0.00347736
												0.0989518	0.00330197
												0.0968005	0.00311649
												0.0939949	0.00293357
												0.0907262	0.00276566
												0.087217	0.00262422
												0.0837065	0.00251888
												0.080434	0.00245682
												0.0776225	0.00244226
												0.0754635	0.00247621
												0.0741043	0.00255634
												0.0736374	0.00267721
												0.0740947	0.00283056
												0.0754449	0.00300595
												0.0775961	0.00319143
												0.0804017	0.00337435
												0.0836705	0.00354226
												0.0871797	0.0036837
												0.0906902	0.00378904
												0.0939627	0.00385111
												0.0967742	0.00386566
												0.0989331	0.00383171
												0.100292	0.00375158
												0.100759	0.00363072
												0.117851	0.00350827
												0.117532	0.00342052
												0.116591	0.00331999
												0.115093	0.00321354
												0.11314	0.00310843
												0.110865	0.0030118
												0.108423	0.00293026
												0.10598	0.00286935
												0.103703	0.00283323
												0.101747	0.00282435
												0.100245	0.00284334
												0.0993003	0.00288888
												0.0989764	0.00295787
												0.0992957	0.00304562
												0.100236	0.00314615
												0.101734	0.0032526
												0.103687	0.00335772
												0.105963	0.00345434
												0.108405	0.00353588
												0.110848	0.00359679
												0.113125	0.00363291
												0.115081	0.00364179
												0.116582	0.00362281
												0.117527	0.00357727
												0.117851	0.00350827
												0.169485	0.00325732
												0.169147	0.00319343
												0.168153	0.00312098
												0.166571	0.00304491
												0.164508	0.00297041
												0.162106	0.00290254
												0.159528	0.00284594
												0.156949	0.00280447
												0.154546	0.00278094
												0.152482	0.00277697
												0.150898	0.00279281
												0.149902	0.00282741
												0.149561	0.00287839
												0.1499	0.00294228
												0.150894	0.00301473
												0.152476	0.00309079
												0.154539	0.0031653
												0.156941	0.00323317
												0.159519	0.00328977
												0.162098	0.00333124
												0.164501	0.00335477
												0.166565	0.00335874
												0.168149	0.00334289
												0.169145	0.0033083
												0.169485	0.00325732
												0.353627	0.002973
												0.353174	0.00293245
												0.351843	0.00288707
												0.349727	0.00283993
												0.346969	0.00279426
												0.343756	0.00275316
												0.340309	0.00271943
												0.336862	0.00269538
												0.333649	0.00268265
												0.33089	0.00268209
												0.328774	0.00269376
												0.327443	0.00271684
												0.326989	0.00274978
												0.327442	0.00279033
												0.328772	0.00283571
												0.330889	0.00288285
												0.333647	0.00292853
												0.336859	0.00296963
												0.340307	0.00300335
												0.343754	0.0030274
												0.346966	0.00304013
												0.349725	0.00304069
												0.351842	0.00302903
												0.353173	0.00300594
												0.353627	0.002973
												0.613439	0.00246451
												0.612666	0.00242657
												0.610398	0.002385
												0.60679	0.00234264
												0.602089	0.00230237
												0.596614	0.00226695
												0.590738	0.00223878
												0.584863	0.00221978
												0.579388	0.00221125
												0.574686	0.00221377
												0.571078	0.00222717
												0.56881	0.00225054
												0.568037	0.00228227
												0.56881	0.00232022
												0.571078	0.00236179
												0.574685	0.00240415
												0.579387	0.00244441
												0.584862	0.00247984
												0.590737	0.00250801
												0.596613	0.002527
												0.602088	0.00253553
												0.60679	0.00253301
												0.610397	0.00251961
												0.612665	0.00249625
												0.613439	0.00246451
												0.6428	0.00236228
												0.64222	0.00233477
												0.640517	0.00230486
												0.637809	0.00227461
												0.63428	0.00224607
												0.630169	0.00222119
												0.625759	0.00220166
												0.621348	0.00218882
												0.617238	0.00218353
												0.613708	0.00218617
												0.611	0.00219654
												0.609297	0.00221395
												0.608716	0.00223721
												0.609297	0.00226473
												0.610999	0.00229463
												0.613708	0.00232488
												0.617237	0.00235342
												0.621347	0.0023783
												0.625758	0.00239783
												0.630169	0.00241068
												0.634279	0.00241596
												0.637809	0.00241332
												0.640517	0.00240295
												0.64222	0.00238554
												0.6428	0.00236228
												0.791738	0.00203706
												0.791075	0.00201173
												0.789132	0.00198472
												0.786039	0.00195786
												0.78201	0.001933
												0.777317	0.00191182
												0.772281	0.00189577
												0.767245	0.00188594
												0.762552	0.001883
												0.758522	0.00188715
												0.75543	0.00189811
												0.753486	0.00191513
												0.752823	0.00193705
												0.753486	0.00196238
												0.75543	0.00198939
												0.758522	0.00201624
												0.762552	0.00204111
												0.767245	0.00206229
												0.77228	0.00207834
												0.777316	0.00208817
												0.782009	0.00209111
												0.786039	0.00208696
												0.789131	0.002076
												0.791075	0.00205898
												0.791738	0.00203706
												0.752017	0.00223825
												0.751363	0.00221272
												0.749445	0.00218503
												0.746395	0.00215709
												0.74242	0.00213079
												0.73779	0.00210793
												0.732823	0.00209006
												0.727855	0.00207841
												0.723225	0.00207376
												0.71925	0.00207643
												0.7162	0.00208625
												0.714282	0.00210253
												0.713628	0.00212418
												0.714282	0.00214972
												0.716199	0.0021774
												0.71925	0.00220534
												0.723225	0.00223164
												0.727854	0.0022545
												0.732822	0.00227237
												0.73779	0.00228403
												0.742419	0.00228868
												0.746395	0.002286
												0.749445	0.00227619
												0.751363	0.0022599
												0.752017	0.00223825
												0.955289	0.00203072
												0.953859	0.00198609
												0.949663	0.00193843
												0.94299	0.00189098
												0.934293	0.00184698
												0.924164	0.00180942
												0.913296	0.00178087
												0.902427	0.00176327
												0.892299	0.00175782
												0.883601	0.00176489
												0.876928	0.001784
												0.872732	0.00181384
												0.871301	0.00185239
												0.872732	0.00189702
												0.876927	0.00194468
												0.883601	0.00199213
												0.892298	0.00203613
												0.902426	0.00207369
												0.913295	0.00210224
												0.924164	0.00211984
												0.934292	0.00212529
												0.942989	0.00211822
												0.949663	0.00209911
												0.953858	0.00206927
												0.955289	0.00203072
												0.402561	0.0028568
												0.402143	0.00282373
												0.400917	0.00278701
												0.398967	0.00274912
												0.396425	0.00271265
												0.393465	0.0026801
												0.390288	0.00265367
												0.387111	0.00263516
												0.384151	0.00262585
												0.381609	0.00262636
												0.379658	0.00263665
												0.378432	0.00265603
												0.378013	0.00268318
												0.378431	0.00271625
												0.379657	0.00275297
												0.381608	0.00279086
												0.38415	0.00282733
												0.38711	0.00285988
												0.390286	0.00288631
												0.393463	0.00290482
												0.396424	0.00291413
												0.398966	0.00291362
												0.400916	0.00290333
												0.402143	0.00288395
												0.402561	0.0028568
												0.560225	0.00277543
												0.558991	0.00270754
												0.555373	0.00263206
												0.549617	0.00255414
												0.542116	0.00247909
												0.53338	0.00241202
												0.524005	0.00235751
												0.51463	0.00231927
												0.505894	0.00229991
												0.498392	0.00230074
												0.492635	0.00232171
												0.489017	0.00236139
												0.487782	0.00241708
												0.489016	0.00248497
												0.492634	0.00256045
												0.49839	0.00263837
												0.505892	0.00271342
												0.514628	0.00278049
												0.524002	0.002835
												0.533377	0.00287324
												0.542113	0.0028926
												0.549615	0.00289177
												0.555372	0.0028708
												0.558991	0.00283112
												0.560225	0.00277543
												0.0915668	0.00333748
												0.091522	0.0033225
												0.09139	0.00330533
												0.0911796	0.00328714
												0.0909052	0.00326918
												0.0905855	0.00325266
												0.0902423	0.00323871
												0.089899	0.00322828
												0.0895789	0.00322209
												0.0893039	0.00322055
												0.0890928	0.00322377
												0.0889598	0.00323153
												0.0889142	0.0032433
												0.0889589	0.00325828
												0.0890909	0.00327545
												0.0893013	0.00329364
												0.0895757	0.00331161
												0.0898954	0.00332813
												0.0902386	0.00334208
												0.0905819	0.0033525
												0.090902	0.0033587
												0.091177	0.00336023
												0.0913881	0.00335701
												0.0915211	0.00334925
												0.0915668	0.00333748
												0.113744	0.00334585
												0.113615	0.00330848
												0.113234	0.00326613
												0.112629	0.00322169
												0.111839	0.00317818
												0.110919	0.00313858
												0.109931	0.00310557
												0.108943	0.00308141
												0.108023	0.00306774
												0.107232	0.0030655
												0.106624	0.00307484
												0.106242	0.00309513
												0.106111	0.00312497
												0.10624	0.00316234
												0.106621	0.00320468
												0.107226	0.00324913
												0.108016	0.00329263
												0.108936	0.00333224
												0.109924	0.00336525
												0.110912	0.00338941
												0.111832	0.00340307
												0.112623	0.00340531
												0.113231	0.00339597
												0.113613	0.00337569
												0.113744	0.00334585
												0.0162026	0.00343701
												0.0161994	0.00342787
												0.0161879	0.0034184
												0.016169	0.00340924
												0.016144	0.00340102
												0.0161146	0.0033943
												0.0160827	0.00338954
												0.0160505	0.00338706
												0.0160203	0.00338703
												0.0159941	0.00338945
												0.0159737	0.00339416
												0.0159604	0.00340084
												0.0159552	0.00340903
												0.0159584	0.00341817
												0.0159699	0.00342764
												0.0159887	0.0034368
												0.0160138	0.00344502
												0.0160432	0.00345174
												0.0160751	0.0034565
												0.0161073	0.00345898
												0.0161375	0.00345901
												0.0161637	0.00345659
												0.0161841	0.00345188
												0.0161974	0.0034452
												0.0162026	0.00343701

## Sheet: Incremental Heating Summary
	Incremental Heating			36Ar(a) [V]	37Ar(ca) [V]	38Ar(cl) [V]	39Ar(k) [V]	40Ar(r) [V]	Age	± 2s	40Ar(r)	39Ar(k)	K/Ca	± 2s
									(Ka)		(%)	(%)
	4M108871	3	4	2.36534e-05	0.000429179	2.9212e-07	9.60477e-05	0.000110958	199.474	3447.55	1.59074	0.0435584	0.116373	0.143943
	4M108872	4	4	5.02176e-05	0.000108543	0	0.000184808	0.000464349	433.821	1789.38	3.08792	0.0838121	0.885365	4.85567
	4M108874	5	4	4.04527e-05	0.000545928	3.94709e-06	0.00021615	0.000443886	354.578	1553.36	3.64336	0.098026	0.205885	0.203588
	4M108875	7	4	0.00010947	0.000517802	0	0.000445112	0.000876334	339.937	747.752	2.68446	0.201862	0.447002	0.481442
	4M108877	9	4	5.93992e-05	0.000296224	0	0.000599055	0.000879213	253.417	549.793	4.8529	0.271676	1.0516	1.98974
	4M108878	11	4	6.32777e-05	0.000544503	3.83535e-05	0.000582982	0.00105394	312.15	561.474	5.42778	0.264387	0.556748	0.534663
	4M108880	12	4	2.55179e-05	0.000321381	0	0.000413818	0.000603494	251.809	791.115	7.53513	0.18767	0.669565	1.04491
	4M108881	13	4	1.86495e-05	-5.76687e-07	0	0.00034214	0.00021782	109.931	955.656	3.86882	0.155163	-308.508	318413
	4M108882	14	4	1.79826e-05	3.88714e-05	0	0.000258445	0.000471577	315.055	1250.43	8.28736	0.117207	3.45733	50.2398
	4M108884	15	4	8.42262e-06	-7.9372e-05	0	0.000299244	0.000471387	271.993	1086.39	16.1664	0.13571	-1.96048	15.6291
	4M108885	16	4	1.03242e-05	3.64249e-05	0	0.000245689	7.13186e-05	50.1245	1315.5	2.32492	0.111422	3.50745	55.4405
	4M108886	17.5	4	1.70603e-05	0.000176589	0	0.000282915	0.000178004	108.642	1141.92	3.47047	0.128304	0.833099	3.08921
	4M108888	19	4	2.72481e-05	0.00124362	7.13508e-06	0.000753336	0.000731928	167.764	427.736	8.47153	0.341644	0.314995	0.145209
	4M108889	20.5	4	4.97333e-05	0.00414611	0	0.0016677	0.000950077	98.3714	195.485	6.1758	0.756313	0.20916	0.0308021
	4M108890	22	4	6.54164e-05	0.00963696	0	0.00340155	0.00233934	118.752	97.0565	10.9696	1.54263	0.183544	0.00967079
	4M108892	24	4	9.70341e-05	0.0344283	3.7306e-05	0.0115404	0.00575222	86.0687	29.0643	16.9584	5.23364	0.174304	0.0031679
	4M108893	26	4	8.19431e-05	0.0607964	9.60654e-05	0.0203957	0.0107459	90.9769	16.1235	31.1113	9.2496	0.174447	0.0016454
	4M108894	28	4	0.00011215	0.0913017	9.34096e-05	0.0305158	0.0162203	91.7828	11.0023	33.2468	13.8392	0.1738	0.00164629
	4M108896	31	4	0.00010495	0.122035	0.000177657	0.0407896	0.0223605	94.6584	8.26065	42.3127	18.4984	0.173807	0.0012325
	4M108897	34	4	0.000110987	0.111652	0.000130887	0.0372883	0.0186747	86.4786	8.87815	36.6822	16.9106	0.173664	0.00136951
	4M108899	37	4	5.64775e-05	0.079396	0.000126343	0.0265667	0.012699	82.5396	12.4175	43.6281	12.0482	0.173997	0.0018058
	4M108900	40	4	0.000118147	0.0506248	7.45341e-05	0.0166467	0.00836624	86.782	20.657	19.6095	7.54943	0.17099	0.00205064
	4M108902	45	4	5.05366e-05	0.0312586	1.70279e-05	0.0101998	0.00479947	81.2511	32.315	24.6476	4.62571	0.169678	0.00307069
	4M108903	50	4	0.000305968	0.0263867	4.62531e-05	0.0083913	0.00419641	86.3528	43.2459	4.51255	3.80552	0.165367	0.00376166
	4M108905	55	4	0.00012738	0.0144111	0	0.00432791	0.00240494	95.9517	81.0902	6.10799	1.96274	0.156166	0.00597771
	4M108906	60	4	0.000862626	0.0130368	1.35848e-05	0.004052	0.00167326	71.3057	151.296	0.663965	1.83761	0.161622	0.00957904
			S	0.00261502	0.65329	0.000862796	0.220503	0.117756
	Information on Analysis				Results		40(r)/39(k)	± 2s	Age	± 2s	MSWD	39Ar(k)	K/Ca	± 2s
									(Ka)			(%,n)
	Sample = 50299-026-ROV-01 HBL				Age Plateau Overestimated Error		0.518665	0.025569	89.5603	4.42811	0.263995	100	0.173123	0.00113998
	Material = hbl							0.0492978		0.0494428	0.999914	26
	Location = Laser				Full External Error					4.47739	1.56569	2σ Confidence Limit
	Analyst = Adam Frew				Analytical Error					4.41501	1	Error Magnification
	Project = BISMARCK ARCHIPELAGO_MCINNES_2024
	Mass Discrimination Law = POW				Total Fusion Age		0.534035	0.0464896	92.2142	8.035		26	0.175514	0.000871605
	Irradiation = I36t20mn							0.0870534		0.0871341
	J = 0.00009550 ± 0.00000018				Full External Error					8.0639
	FCs = 28.294 ± 0.037 Ma				Analytical Error					8.02736

## Sheet: Normal Isochron Table
	Normal Isochron			39(k)/36(a)	± 2s	40(a+r)/36(a)	± 2s			r.i.
	4M108871	3	4	4.06063	1.15269	294.891	81.6806			0.491891
	4M108872	4	4	3.68015	0.528391	299.447	38.6393			0.459991
	4M108874	5	4	5.34328	0.802758	301.173	48.9348			0.579487
	4M108875	7	4	4.06608	0.263096	298.205	17.6358			0.47036
	4M108877	9	4	10.0852	0.863382	305.002	32.8257			0.663576
	4M108878	11	4	9.21307	0.714244	306.856	30.6993			0.679089
	4M108880	12	4	16.2168	3.03343	313.85	77.3668			0.717567
	4M108881	13	4	18.3458	4.66502	301.88	103.587			0.709699
	4M108882	14	4	14.3719	3.76882	316.424	108.798			0.706284
	4M108884	15	4	35.5286	19.5794	346.167	246.151			0.762024
	4M108885	16	4	23.7974	10.724	297.108	183.441			0.699311
	4M108886	17.5	4	16.5832	4.71178	300.634	111.615			0.674448
	4M108888	19	4	27.6472	4.65111	317.062	71.6449			0.725726
	4M108889	20.5	4	33.5328	3.14412	309.303	39.1459			0.726048
	4M108890	22	4	51.9984	3.76281	325.961	31.0031			0.754291
	4M108892	24	4	118.931	5.9008	349.48	22.0552			0.784457
	4M108893	26	4	248.9	14.1174	421.338	28.8576			0.827762
	4M108894	28	4	272.099	11.6054	434.831	21.9948			0.842682
	4M108896	31	4	388.656	17.8548	503.257	26.3609			0.876722
	4M108897	34	4	335.969	14.0405	458.46	22.6006			0.847171
	4M108899	37	4	470.394	38.9306	515.051	48.7488			0.874066
	4M108900	40	4	140.898	5.91722	361.012	18.9165			0.799865
	4M108902	45	4	201.831	18.5601	385.17	44.2845			0.799083
	4M108903	50	4	27.4254	0.431479	303.915	6.45801			0.722443
	4M108905	55	4	33.9764	1.36482	309.08	16.2839			0.752273
	4M108906	60	4	4.69728	0.050009	292.14	3.09715			0.737554
	Results			40(a)/36(a)	± 2s	40(r)/39(k)	± 2s	Age	± 2s	MSWD
								(Ka)
	Normal Isochron Overestimated Error			290.236	2.71116	0.517163	0.0277035	89.3009	4.79559	0.277889
					0.00934121		0.0535682		0.0537014	0.999812
	Full External Error								4.84087
	Analytical Error								4.78356
	Statistics			2σ Confidence Limit	1.57735		Convergence	2.21068e-06
				Error Magnification	1		Number of Iterations	9
				Number of Data Points	26		Calculated Line	Weighted York-2

## Sheet: Inverse Isochron Table
	Inverse Isochron			39(k)/40(a+r)	± 2s	36(a)/40(a+r)	± 2s			r.i.
	4M108871	3	4	0.0137699	0.00389352	0.00339108	0.000939282			0.485765
	4M108872	4	4	0.0122898	0.00174761	0.00333949	0.000430914			0.442974
	4M108874	5	4	0.0177416	0.00255133	0.00332035	0.000539493			0.524464
	4M108875	7	4	0.0136352	0.000871421	0.00335339	0.000198319			0.449149
	4M108877	9	4	0.0330662	0.00270336	0.00327867	0.000352866			0.621568
	4M108878	11	4	0.0300241	0.00222363	0.00325886	0.000326032			0.639986
	4M108880	12	4	0.0516706	0.0088869	0.00318624	0.000785436			0.652849
	4M108881	13	4	0.0607719	0.0147058	0.00331258	0.00113668			0.672261
	4M108882	14	4	0.0454198	0.0110907	0.00316032	0.00108663			0.649607
	4M108884	15	4	0.102634	0.0472683	0.00288878	0.00205415			0.632147
	4M108885	16	4	0.0800969	0.0353826	0.00336578	0.00207811			0.6843
	4M108886	17.5	4	0.055161	0.0152344	0.00332631	0.00123494			0.650426
	4M108888	19	4	0.0871983	0.0135609	0.00315396	0.000712685			0.667934
	4M108889	20.5	4	0.108414	0.00943736	0.00323307	0.000409183			0.671864
	4M108890	22	4	0.159523	0.00996199	0.00306785	0.000291792			0.649004
	4M108892	24	4	0.340308	0.0133193	0.00286139	0.000180578			0.617987
	4M108893	26	4	0.590738	0.0227012	0.00237339	0.000162554			0.560529
	4M108894	28	4	0.625758	0.017042	0.00229975	0.000116327			0.537588
	4M108896	31	4	0.772281	0.0194575	0.00198705	0.000104083			0.480413
	4M108897	34	4	0.732822	0.0191944	0.00218122	0.000107527			0.530407
	4M108899	37	4	0.913295	0.0419941	0.00194156	0.000183765			0.485185
	4M108900	40	4	0.390287	0.012274	0.00276999	0.000145143			0.598024
	4M108902	45	4	0.524004	0.0362216	0.00259625	0.000298501			0.600235
	4M108903	50	4	0.0902405	0.0013263	0.00329039	6.99188e-05			0.672453
	4M108905	55	4	0.109928	0.00381621	0.00323541	0.000170457			0.647157
	4M108906	60	4	0.0160789	0.000123761	0.00342302	3.62895e-05			0.357191
	Results			40(a)/36(a)	± 2s	40(r)/39(k)	± 2s	Age	± 2s	MSWD
								(Ka)
	Inverse Isochron Overestimated Error			290.25	2.71176	0.519167	0.0276514	89.6469	4.78671	0.283567
					0.00934286		0.0532611		0.0533951	0.999775
	Full External Error								4.83243
	Analytical Error								4.77457
	Statistics			2σ Confidence Limit	1.57735		Convergence	0.00308814
				Error Magnification	1		Number of Iterations	5
				Number of Data Points	26		Calculated Line	Weighted York-2
				Spreading Factor	0.467772

## Sheet: Relative Abundances
	Relative Abundances			36Ar [V]	%1s	37Ar [V]	%1s	38Ar [V]	%1s	39Ar [V]	%1s	40Ar [V]	%1s	40(r)/39(k)	± 2s	Age	± 2s	40Ar(r)	39Ar(k)	K/Ca	± 2s
																(Ka)		(%)	(%)
	4M108871	3	4	2.37672e-05	9.78169	0.000429179	60.9928	5.88833e-06	488.158	9.6346e-05	10.202	0.00697524	9.75243	1.15524	19.9673	199.474	3447.55	1.59074	0.0435584	0.116373	0.143943
	4M108872	4	4	5.02464e-05	4.61046	0.000108543	274.163	-5.94747e-06	469.619	0.000184884	5.49495	0.0150376	4.50775	2.5126	10.3649	433.821	1789.38	3.08792	0.0838121	0.885365	4.85567
	4M108874	5	4	4.05983e-05	5.92285	0.000545928	49.2287	1.41446e-05	123.029	0.00021653	4.58066	0.0121834	5.53491	2.0536	8.99742	354.578	1553.36	3.64336	0.098026	0.205885	0.203588
	4M108875	7	4	0.000109607	2.11753	0.000517802	53.7969	7.63439e-07	4034.35	0.000445472	2.44041	0.0326447	2.06008	1.96879	4.33112	339.937	747.752	2.68446	0.201862	0.447002	0.481442
	4M108877	9	4	5.94777e-05	3.90242	0.000296224	94.5895	-1.28966e-05	235.444	0.000599261	1.74187	0.0181173	3.6976	1.46767	3.18435	253.417	549.793	4.8529	0.271676	1.0516	1.98974
	4M108878	11	4	6.34302e-05	3.61832	0.000544503	47.9973	5.7274e-05	50.566	0.00058336	1.36179	0.0194175	3.44302	1.80785	3.25211	312.15	561.474	5.42778	0.264387	0.556748	0.534663
	4M108880	12	4	2.5603e-05	9.06102	0.000321381	77.9986	2.29707e-06	1324.39	0.000414042	2.17899	0.00800907	8.31822	1.45835	4.58207	251.809	791.115	7.53513	0.18767	0.669565	1.04491
	4M108881	13	4	1.86493e-05	12.4352	-5.76687e-07	51605.2	-1.50935e-05	156.08	0.00034214	2.61425	0.00563014	11.8127	0.63664	5.53464	109.931	955.656	3.86882	0.155163	-308.508	318413
	4M108882	14	4	1.79929e-05	12.6036	3.88714e-05	726.56	-1.85935e-06	1306.52	0.000258472	3.56422	0.00569032	11.6765	1.82467	7.24262	315.055	1250.43	8.28736	0.117207	3.45733	50.2398
	4M108884	15	4	8.40159e-06	27.3729	-7.9372e-05	398.588	-8.37209e-06	292.292	0.000299189	3.56589	0.00291584	22.7481	1.57526	6.29236	271.993	1086.39	16.1664	0.13571	-1.96048	15.6291
	4M108885	16	4	1.03338e-05	22.0222	3.64249e-05	790.312	-1.16182e-05	220.547	0.000245714	4.60896	0.00306757	21.5997	0.29028	7.61841	50.1245	1315.5	2.32492	0.111422	3.50745	55.4405
	4M108886	17.5	4	1.71071e-05	13.2904	0.000176589	185.34	-9.89097e-06	238.647	0.000283038	4.89202	0.0051291	12.9119	0.629177	6.61338	108.642	1141.92	3.47047	0.128304	0.833099	3.08921
	4M108888	19	4	2.75792e-05	8.20045	0.00124362	23.0108	2.14052e-05	139.614	0.0007542	1.33386	0.00863986	7.65988	0.971583	2.47729	167.764	427.736	8.47153	0.341644	0.314995	0.145209
	4M108889	20.5	4	5.0832e-05	4.53796	0.00414611	7.33341	1.61985e-05	119.705	0.00167058	0.661298	0.0153839	4.30142	0.569694	1.13214	98.3714	195.485	6.1758	0.756313	0.20916	0.0308021
	4M108890	22	4	6.79702e-05	3.46575	0.00963696	2.61304	5.25891e-05	45.5092	0.00340824	0.334534	0.0213256	3.10403	0.687728	0.562101	118.752	97.0565	10.9696	1.54263	0.183544	0.00967079
	4M108892	24	4	0.000106166	2.26244	0.0344283	0.901228	0.000196332	10.2776	0.0115643	0.116226	0.0339196	1.95301	0.498444	0.168322	86.0687	29.0643	16.9584	5.23364	0.174304	0.0031679
	4M108893	26	4	9.80747e-05	2.36378	0.0607964	0.467753	0.00036038	7.15376	0.0204379	0.0599604	0.0345401	1.91968	0.52687	0.0933776	90.9769	16.1235	31.1113	9.2496	0.174447	0.0016454
	4M108894	28	4	0.000136365	1.74514	0.0913017	0.470613	0.000486927	3.79927	0.0305793	0.0530802	0.0487876	1.36006	0.531537	0.0637184	91.7828	11.0023	33.2468	13.8392	0.1738	0.00164629
	4M108896	31	4	0.000137328	1.74223	0.122035	0.351826	0.000695258	3.44502	0.0408744	0.0437595	0.0528457	1.25828	0.54819	0.0478408	94.6584	8.26065	42.3127	18.4984	0.173807	0.0012325
	4M108897	34	4	0.000140603	1.63752	0.111652	0.390538	0.000606872	4.2093	0.0373659	0.0541298	0.0509093	1.30781	0.500818	0.0514167	86.4786	8.87815	36.6822	16.9106	0.173664	0.00136951
	4M108899	37	4	7.75446e-05	3.00162	0.079396	0.512359	0.00046124	4.93791	0.0266219	0.0820201	0.0291075	2.29608	0.478006	0.0719141	82.5396	12.4175	43.6281	12.0482	0.173997	0.0018058
	4M108900	40	4	0.000131579	1.88069	0.0506248	0.592181	0.000299866	6.50258	0.0166819	0.094037	0.0426642	1.56917	0.502576	0.119632	86.782	20.657	19.6095	7.54943	0.17099	0.00205064
	4M108902	45	4	5.88238e-05	3.9446	0.0312586	0.893962	0.000151014	13.7717	0.0102216	0.139643	0.0194724	3.45213	0.470544	0.187148	81.2511	32.315	24.6476	4.62571	0.169678	0.00307069
	4M108903	50	4	0.00031297	0.759014	0.0263867	1.13076	0.00020591	13.488	0.00840964	0.122145	0.0929942	0.724547	0.50009	0.250453	86.3528	43.2459	4.51255	3.80552	0.165367	0.00376166
	4M108905	55	4	0.000131199	1.93602	0.0144111	1.89978	7.59628e-05	29.3218	0.00433793	0.231422	0.0393736	1.72008	0.55568	0.469626	95.9517	81.0902	6.10799	1.96274	0.156166	0.00597771
	4M108906	60	4	0.000866083	0.454212	0.0130368	2.95069	0.000224297	10.9428	0.00406106	0.273603	0.25201	0.269939	0.412947	0.876207	71.3057	151.296	0.663965	1.83761	0.161622	0.00957904
			S	0.00278833	0.442809	0.65329	0.246552	0.00386894	3.28827	0.220957	0.0293353	0.876791	0.388625
	Information on Analysis and Constants Used in Calculations									Results		40(a)/36(a)	± 2s	40(r)/39(k)	± 2s	Age	± 2s	MSWD	39Ar(k)	K/Ca	± 2s
																(Ka)			(%,n)
	Sample = 50299-026-ROV-01 HBL				Age Equations = Min et al. (2000)					Age Plateau Overestimated Error				0.518665	0.025569	89.5603	4.42811	0.263995	100	0.173123	0.00113998
	Material = hbl				Negative Intensities = Allowed										0.0492978		0.0494428	0.999914	26
	Location = Laser				Decay Constant 40K = 5.531 ± 0.013 E-10 1/a					Full External Error							4.47739	1.56569	2σ Confidence Limit
	Analyst = Adam Frew				Decay Constant 39Ar = 2.940 ± 0.029 E-07 1/h					Analytical Error							4.41501	1	Error Magnification
	Project = BISMARCK ARCHIPELAGO_MCINNES_2024				Decay Constant 37Ar = 8.264 ± 0.009 E-04 1/h
	Mass Discrimination Law = POW				Decay Constant 36Cl = 2.303 ± 0.046 E-06 1/a					Total Fusion Age				0.534035	0.0464896	92.2142	8.035		26	0.175514	0.000871605
	Irradiation = I36t20mn				Decay Constant 40K(EC,β⁺) = 0.576 ± 0.002 E-10 1/a										0.0870534		0.0871341
	J = 0.00009550 ± 0.00000018				Decay Constant 40K(β⁻) = 4.955 ± 0.013 E-10 1/a					Full External Error							8.0639
	FCs = 28.294 ± 0.037 Ma				Atmospheric Ratio 40/36(a) = 290.20 ± 1.36					Analytical Error							8.02736
	IGSN = Undefined				Atmospheric Ratio 38/36(a) = 0.1869 ± 0.0002
	Preferred Age = Undefined				Production Ratio 39/37(ca) = 0.000695 ± 0.000009					Normal Isochron Overestimated Error		290.236	2.71116	0.517163	0.0277035	89.3009	4.79559	0.277889	100
	Classification = Undefined				Production Ratio 38/37(ca) = 0.000020 ± 0.000001								0.00934121		0.0535682		0.0537014	0.999812	26
	Experiment Type = Undefined				Production Ratio 36/37(ca) = 0.000265 ± 0.000002					Full External Error							4.84087	1.57735	2σ Confidence Limit
	Extraction Method = Undefined				Production Ratio 40/39(k) = 0.000702 ± 0.000087					Analytical Error							4.78356	1	Error Magnification
	Heating = 60 sec				Production Ratio 38/39(k) = 0.012150 ± 0.000030												9		Number of Iterations
	Isolation = 3.00 min				Production Ratio 36/38(cl) = 263.00 ± 13.15												2.21068e-06		Convergence
	Instrument = ARGUS VI				Scaling Ratio K/Ca = 0.520
	Lithology = Undefined				Abundance Ratio 40K/K = 1.1700 ± 0.0100 E-04					Inverse Isochron Overestimated Error		290.25	2.71176	0.519167	0.0276514	89.6469	4.78671	0.283567	100
	Lat-Lon = Undefined - Undefined				Atomic Weight K = 39.0983 ± 0.0001 g								0.00934286		0.0532611		0.0533951	0.999775	26
	Feature = Undefined									Full External Error							4.83243	1.57735	2σ Confidence Limit
										Analytical Error							4.77457	1	Error Magnification
																	5		Number of Iterations
																	0.00308814		Convergence
																	0.467772		Spreading Factor

## Sheet: Degassing Patterns
	Degassing Patterns			36Ar(a) [V]	%1s	36Ar(c) [V]	%1s	36Ar(ca) [V]	%1s	36Ar(cl) [V]	%1s	37Ar(ca) [V]	%1s	38Ar(a) [V]	%1s	38Ar(c) [V]	%1s	38Ar(k) [V]	%1s	38Ar(ca) [V]	%1s	38Ar(cl) [V]	%1s	39Ar(k) [V]	%1s	39Ar(ca) [V]	%1s	40Ar(r) [V]	%1s	40Ar(a) [V]	%1s	40Ar(c) [V]	%1s	40Ar(k) [V]	%1s
	4M108871	3	4	2.36534e-05	9.83315	0	0	1.13732e-07	60.9984	6.24253e-11	9841.53	0.000429179	60.9928	4.42082e-06	9.83366	0	0	1.16698e-06	10.2385	8.4119e-09	61.1238	2.9212e-07	9841.53	9.60477e-05	10.2355	2.98279e-07	61.0066	0.000110958	864.149	0.00686422	9.84438	0	0	6.74255e-08	16.0787
	4M108872	4	4	5.02176e-05	4.61578	0	0	2.87639e-08	274.164	0	0	0.000108543	274.163	9.38568e-06	4.61686	0	0	2.24542e-06	5.50402	2.12745e-09	274.192	0	0	0.000184808	5.49833	7.54375e-08	274.166	0.000464349	206.186	0.0145732	4.63964	0	0	1.29735e-07	13.5644
	4M108874	5	4	4.04527e-05	5.94677	0	0	1.44671e-07	49.2357	8.43721e-10	441.063	0.000545928	49.2287	7.56062e-06	5.94761	0	0	2.62623e-06	4.59632	1.07002e-08	49.391	3.94709e-06	441.067	0.00021615	4.58952	3.7942e-07	49.2459	0.000443886	219.017	0.0117394	5.96531	0	0	1.51738e-07	13.2221
	4M108875	7	4	0.00010947	2.12126	0	0	1.37217e-07	53.8033	0	0	0.000517802	53.7969	2.04599e-05	2.12362	0	0	5.40811e-06	2.45553	1.01489e-08	53.9454	0	0	0.000445112	2.44277	3.59872e-07	53.8126	0.000876334	109.967	0.0317681	2.17271	0	0	3.12469e-07	12.6383
	4M108877	9	4	5.93992e-05	3.90957	0	0	7.84994e-08	94.5932	0	0	0.000296224	94.5895	1.11017e-05	3.91085	0	0	7.27852e-06	1.76061	5.80599e-09	94.6741	0	0	0.000599055	1.74277	2.05876e-07	94.5984	0.000879213	108.47	0.0172376	3.93772	0	0	4.20537e-07	12.5219
	4M108878	11	4	6.32777e-05	3.6287	0	0	1.44293e-07	48.0045	8.20145e-09	75.5496	0.000544503	47.9973	1.18266e-05	3.63008	0	0	7.08323e-06	1.38577	1.06723e-08	48.1637	3.83535e-05	75.5761	0.000582982	1.36303	3.78429e-07	48.0149	0.00105394	89.934	0.0183632	3.65901	0	0	4.09253e-07	12.4747
	4M108880	12	4	2.55179e-05	9.09498	0	0	8.5166e-08	78.003	0	0	0.000321381	77.9986	4.76929e-06	9.09553	0	0	5.02789e-06	2.19485	6.29907e-09	78.1011	0	0	0.000413818	2.18057	2.2336e-07	78.0094	0.000603494	157.082	0.00740529	9.10712	0	0	2.905e-07	12.5903
	4M108881	13	4	1.86495e-05	12.4423	0	0	-1.52822e-10	51605.2	0	0	-5.76687e-07	51605.2	3.48559e-06	12.4427	0	0	4.157e-06	2.62687	-1.13031e-11	51605.2	0	0	0.00034214	2.61495	-4.00798e-10	51605.2	0.00021782	434.668	0.00541208	12.4512	0	0	2.40182e-07	12.6727
	4M108882	14	4	1.79826e-05	12.6177	0	0	1.03009e-08	726.56	0	0	3.88714e-05	726.56	3.36096e-06	12.6181	0	0	3.14011e-06	3.57416	7.61879e-10	726.571	0	0	0.000258445	3.5654	2.70156e-08	726.561	0.000471577	198.432	0.00521856	12.6265	0	0	1.81428e-07	12.9024
	4M108884	15	4	8.42262e-06	27.3227	0	0	-2.10336e-08	398.589	0	0	-7.9372e-05	398.588	1.57419e-06	27.3228	0	0	3.63582e-06	3.57474	-1.55569e-09	398.608	0	0	0.000299244	3.56599	-5.51636e-08	398.59	0.000471387	199.693	0.00244424	27.3267	0	0	2.10069e-07	12.9026
	4M108885	16	4	1.03242e-05	22.0551	0	0	9.65259e-09	790.312	0	0	3.64249e-05	790.312	1.92959e-06	22.0554	0	0	2.98512e-06	4.61693	7.13927e-10	790.322	0	0	0.000245689	4.61016	2.53153e-08	790.313	7.13186e-05	1312.24	0.00299608	22.0601	0	0	1.72474e-07	13.2293
	4M108886	17.5	4	1.70603e-05	13.3366	0	0	4.6796e-08	185.342	0	0	0.000176589	185.34	3.18857e-06	13.3369	0	0	3.43742e-06	4.90118	3.46114e-09	185.383	0	0	0.000282915	4.8948	1.22729e-07	185.344	0.000178004	525.535	0.0049509	13.3448	0	0	1.98606e-07	13.3311
	4M108888	19	4	2.72481e-05	8.3048	0	0	3.2956e-07	23.0258	1.5272e-09	418.907	0.00124362	23.0108	5.09267e-06	8.3054	0	0	9.15303e-06	1.35885	2.4375e-08	23.3559	7.13508e-06	418.912	0.000753336	1.33566	8.64318e-07	23.0475	0.000731928	127.48	0.00790741	8.31809	0	0	5.28842e-07	12.4717
	4M108889	20.5	4	4.97333e-05	4.64107	0	0	1.09872e-06	7.38023	0	0	0.00414611	7.33341	9.29516e-06	4.64215	0	0	2.02625e-05	0.708162	8.12638e-08	8.35338	0	0	0.0016677	0.662566	2.88155e-06	7.44775	0.000950077	99.3612	0.0144326	4.66481	0	0	1.17072e-06	12.4177
	4M108890	22	4	6.54164e-05	3.60264	0	0	2.55379e-06	2.7417	0	0	0.00963696	2.61304	1.22263e-05	3.60403	0	0	4.13288e-05	0.418195	1.88884e-07	4.77787	0	0	0.00340155	0.335242	6.69769e-06	2.91856	0.00233934	40.8651	0.0189838	3.63317	0	0	2.38789e-06	12.4045
	4M108892	24	4	9.70341e-05	2.47803	0	0	9.1235e-06	1.2252	7.98804e-09	54.1547	0.0344283	0.901228	1.81357e-05	2.48005	0	0	0.000140215	0.275818	6.74795e-07	4.10027	3.7306e-05	54.1916	0.0115404	0.116513	2.39277e-05	1.58184	0.00575222	16.8844	0.0281593	2.52221	0	0	8.10133e-06	12.4005
	4M108893	26	4	8.19431e-05	2.83532	0	0	1.6111e-05	0.952729	2.05717e-08	26.9281	0.0607964	0.467753	1.53152e-05	2.83709	0	0	0.000247807	0.257135	1.19161e-06	4.02726	9.60654e-05	27.0023	0.0203957	0.0601527	4.22535e-05	1.38159	0.0107459	8.86135	0.0237799	2.87402	0	0	1.43178e-05	12.4001
	4M108894	28	4	0.00011215	2.13191	0	0	2.41949e-05	0.954136	2.00048e-08	19.9492	0.0913017	0.470613	2.09608e-05	2.13426	0	0	0.000370767	0.255612	1.78951e-06	4.02759	9.34096e-05	20.0492	0.0305158	0.0532682	6.34547e-05	1.38256	0.0162203	5.99355	0.0325459	2.18311	0	0	2.14221e-05	12.4001
	4M108896	31	4	0.00010495	2.29658	0	0	3.23393e-05	0.901489	3.80552e-08	13.6598	0.122035	0.351826	1.96152e-05	2.29875	0	0	0.000495594	0.253832	2.39189e-06	4.01544	0.000177657	13.8055	0.0407896	0.0439399	8.48145e-05	1.34677	0.0223605	4.3633	0.0304566	2.34418	0	0	2.86343e-05	12.4001
	4M108897	34	4	0.000110987	2.08885	0	0	2.95878e-05	0.917289	2.80394e-08	19.6516	0.111652	0.390538	2.07435e-05	2.09124	0	0	0.000453053	0.255832	2.18838e-06	4.01902	0.000130887	19.7531	0.0372883	0.054316	7.75981e-05	1.35739	0.0186747	5.13299	0.0322085	2.14107	0	0	2.61764e-05	12.4001
	4M108899	37	4	5.64775e-05	4.13727	0	0	2.10399e-05	0.975403	2.70712e-08	18.1597	0.079396	0.512359	1.05557e-05	4.13848	0	0	0.000322785	0.26318	1.55616e-06	4.03268	0.000126343	18.2695	0.0265667	0.0822417	5.51802e-05	1.39732	0.012699	7.52185	0.0163898	4.16388	0	0	1.86498e-05	12.4003
	4M108900	40	4	0.000118147	2.0977	0	0	1.34156e-05	1.0196	1.59716e-08	26.2607	0.0506248	0.592181	2.20817e-05	2.10008	0	0	0.000202258	0.267188	9.92245e-07	4.0436	7.45341e-05	26.3367	0.0166467	0.0942841	3.51842e-05	1.42852	0.00836624	11.9016	0.0342863	2.14971	0	0	1.1686e-05	12.4004
	4M108902	45	4	5.05366e-05	4.59581	0	0	8.28354e-06	1.21986	3.64956e-09	122.207	0.0312586	0.893962	9.4453e-06	4.59689	0	0	0.000123928	0.286522	6.12669e-07	4.09868	1.70279e-05	122.223	0.0101998	0.139981	2.17248e-05	1.57771	0.00479947	19.8858	0.0146657	4.61978	0	0	7.16029e-06	12.4008
	4M108903	50	4	0.000305968	0.777049	0	0	6.99247e-06	1.40268	9.91425e-09	60.0945	0.0263867	1.13076	5.71854e-05	0.783457	0	0	0.000101954	0.278386	5.17179e-07	4.15675	4.62531e-05	60.1278	0.0083913	0.12247	1.83387e-05	1.72297	0.00419641	25.0405	0.0887919	0.908132	0	0	5.8907e-06	12.4006
	4M108905	55	4	0.00012738	1.99503	0	0	3.81893e-06	2.07318	0	0	0.0144111	1.89978	2.38073e-05	1.99754	0	0	5.25841e-05	0.341076	2.82457e-07	4.42823	0	0	0.00432791	0.232018	1.00157e-05	2.30199	0.00240494	42.2562	0.0369656	2.04965	0	0	3.03819e-06	12.4022
	4M108906	60	4	0.000862626	0.456198	0	0	3.45477e-06	3.0652	2.9127e-09	180.786	0.0130368	2.95069	0.000161225	0.467029	0	0	4.92318e-05	0.371141	2.55522e-07	4.97057	1.35848e-05	180.797	0.004052	0.274309	9.06061e-06	3.22437	0.00167326	106.092	0.250334	0.654993	0	0	2.8445e-06	12.403
			S	0.00261502	0.472824	0	0	0.000173122	0.379591	1.84813e-07	10.5269	0.65329	0.246552	0.000488748	0.474305	0	0	0.00267911	0.0908198	1.28045e-05	1.41262	0.000862796	10.555	0.220503	0.0294148	0.000454036	0.514919	0.117756	4.35257	0.75888	0.504528	0	0	0.000154793	4.26195
			S							0.00278833	0.444063	0.65329	0.246552									0.00404346	2.25377			0.220957	0.0293735							0.876791	0.729663

## Sheet: Additional Parameters
	Additional Parameters			40Ar/39Ar	1s	37Ar/39Ar	1s	36Ar/39Ar	1s	Time (days)	37Ar (decay)	39Ar (decay)	40Ar (moles)
	4M108871	3	4	72.3979	10.2179	4.45456	2.75471	0.246686	0.034866	125.523	12.0563	1.00089	2.7901e-16
	4M108872	4	4	81.3356	5.7808	0.587089	1.6099	0.271773	0.0194941	125.535	12.0591	1.00089	6.01505e-16
	4M108874	5	4	56.2667	4.04251	2.52126	1.24655	0.187495	0.0140387	125.558	12.0648	1.00089	4.87337e-16
	4M108875	7	4	73.2811	2.34036	1.16237	0.62596	0.246046	0.00794982	125.57	12.0676	1.00089	1.30579e-15
	4M108877	9	4	30.2327	1.23571	0.494316	0.46765	0.0992517	0.00424154	125.594	12.0733	1.00089	7.24691e-16
	4M108878	11	4	33.2857	1.23242	0.93339	0.448182	0.108732	0.0042037	125.606	12.0761	1.00089	7.76701e-16
	4M108880	12	4	19.3436	1.66334	0.776205	0.605665	0.0618369	0.00576279	125.629	12.0817	1.00089	3.20363e-16
	4M108881	13	4	16.4557	1.99089	-0.00168553	0.869823	0.054508	0.00692636	125.642	12.0847	1.00089	2.25206e-16
	4M108882	14	4	22.0152	2.6877	0.150389	1.09268	0.0696128	0.00911781	125.653	12.0876	1.00089	2.27613e-16
	4M108884	15	4	9.74582	2.24406	-0.265291	1.05746	0.0280812	0.00775158	125.677	12.0932	1.00089	1.16634e-16
	4M108885	16	4	12.4843	2.75727	0.148241	1.17158	0.0420563	0.00946237	125.689	12.0961	1.00089	1.22703e-16
	4M108886	17.5	4	18.1216	2.50216	0.623905	1.15675	0.060441	0.00855976	125.701	12.0989	1.00089	2.05164e-16
	4M108888	19	4	11.4557	0.890695	1.64893	0.380069	0.0365675	0.00303811	125.724	12.1046	1.00089	3.45595e-16
	4M108889	20.5	4	9.20871	0.400759	2.48184	0.182742	0.0304278	0.00139539	125.736	12.1074	1.00089	6.15354e-16
	4M108890	22	4	6.25705	0.195345	2.82754	0.074488	0.0199429	0.000694382	125.748	12.1102	1.00089	8.53023e-16
	4M108892	24	4	2.93314	0.0573858	2.97712	0.0270529	0.00918047	0.000207976	125.772	12.1161	1.00089	1.35678e-15
	4M108893	26	4	1.69	0.0324584	2.97469	0.014028	0.00479866	0.000113466	125.784	12.1189	1.00089	1.3816e-15
	4M108894	28	4	1.59545	0.0217155	2.98574	0.0141403	0.00445938	7.78587e-05	125.796	12.1217	1.00089	1.9515e-15
	4M108896	31	4	1.29288	0.0162779	2.98561	0.0105851	0.00335975	5.85529e-05	125.822	12.1279	1.00089	2.11383e-15
	4M108897	34	4	1.36245	0.0178335	2.98807	0.0117811	0.00376287	6.16515e-05	125.833	12.1308	1.00089	2.03637e-15
	4M108899	37	4	1.09337	0.0251206	2.98236	0.0154749	0.00291281	8.74643e-05	125.857	12.1364	1.00089	1.1643e-15
	4M108900	40	4	2.55751	0.0402036	3.03471	0.0181961	0.0078875	0.000148525	125.869	12.1393	1.00089	1.70657e-15
	4M108902	45	4	1.90503	0.0658177	3.05811	0.0276698	0.00575488	0.000227149	125.893	12.1451	1.00089	7.78895e-16
	4M108903	50	4	11.058	0.0812512	3.13767	0.0356858	0.0372156	0.000286106	125.905	12.148	1.00089	3.71977e-15
	4M108905	55	4	9.0766	0.157531	3.32211	0.0635794	0.0302446	0.00058971	125.928	12.1537	1.00089	1.57494e-15
	4M108906	60	4	62.0553	0.23851	3.21021	0.0951297	0.213265	0.00113084	125.94	12.1565	1.00089	1.00804e-14

## Sheet: Procedure Blanks
	Procedure Blanks		36Ar [V]	1s	37Ar [V]	1s	38Ar [V]	1s	39Ar [V]	1s	40Ar [V]	1s
	4M108871	3	2.12965e-05	2.23515e-06	-4.86621e-06	1.60359e-05	1.1699e-05	1.61394e-05	2.97654e-05	7.56838e-06	0.00617153	0.00067938
	4M108872	4	1.90485e-05	2.22886e-06	-9.78304e-06	1.60359e-05	1.13584e-05	1.61394e-05	3.16872e-05	7.56838e-06	0.00547017	0.000677468
	4M108874	5	1.83434e-05	2.21732e-06	-1.39148e-05	1.60359e-05	1.04197e-05	1.61394e-05	3.41726e-05	7.56838e-06	0.0052352	0.00067396
	4M108875	7	1.93626e-05	2.21208e-06	-1.374e-05	1.60359e-05	9.87492e-06	1.61394e-05	3.48512e-05	7.56838e-06	0.00554151	0.000672367
	4M108877	9	2.30126e-05	2.20266e-06	-1.02813e-05	1.60359e-05	8.75477e-06	1.61394e-05	3.53416e-05	7.56838e-06	0.00665532	0.000669504
	4M108878	11	2.52614e-05	2.19849e-06	-7.48471e-06	1.60359e-05	8.2223e-06	1.61394e-05	3.52475e-05	7.56838e-06	0.00734578	0.000668236
	4M108880	12	2.98291e-05	2.19124e-06	-8.2171e-07	1.60359e-05	7.30664e-06	1.61394e-05	3.45897e-05	7.56838e-06	0.00875504	0.000666031
	4M108881	13	3.20227e-05	2.18799e-06	2.88473e-06	1.60359e-05	6.93789e-06	1.61394e-05	3.4068e-05	7.56838e-06	0.00943558	0.000665043
	4M108882	14	3.38264e-05	2.18529e-06	6.28179e-06	1.60359e-05	6.6828e-06	1.61394e-05	3.35098e-05	7.56838e-06	0.00999792	0.000664225
	4M108884	15	3.64334e-05	2.18102e-06	1.22674e-05	1.60359e-05	6.49005e-06	1.61394e-05	3.23115e-05	7.56838e-06	0.0108195	0.000662925
	4M108885	16	3.71881e-05	2.17943e-06	1.46578e-05	1.60359e-05	6.57058e-06	1.61394e-05	3.17163e-05	7.56838e-06	0.0110629	0.000662443
	4M108886	17.5	3.75841e-05	2.17822e-06	1.6549e-05	1.60359e-05	6.77826e-06	1.61394e-05	3.11478e-05	7.56838e-06	0.0111963	0.000662074
	4M108888	19	3.74625e-05	2.17691e-06	1.86624e-05	1.60359e-05	7.59215e-06	1.61394e-05	3.01423e-05	7.56838e-06	0.0111802	0.000661676
	4M108889	20.5	3.70854e-05	2.17681e-06	1.88508e-05	1.60359e-05	8.20257e-06	1.61394e-05	2.97223e-05	7.56838e-06	0.0110723	0.000661646
	4M108890	22	3.66305e-05	2.17709e-06	1.84716e-05	1.60359e-05	8.94852e-06	1.61394e-05	2.9363e-05	7.56838e-06	0.0109376	0.00066173
	4M108892	24	3.60264e-05	2.17883e-06	1.60729e-05	1.60359e-05	1.08993e-05	1.61394e-05	2.88096e-05	7.56838e-06	0.010749	0.000662259
	4M108893	26	3.62366e-05	2.18024e-06	1.42576e-05	1.60359e-05	1.20382e-05	1.61394e-05	2.86197e-05	7.56838e-06	0.0108034	0.000662689
	4M108894	28	3.70405e-05	2.18202e-06	1.21409e-05	1.60359e-05	1.32926e-05	1.61394e-05	2.8468e-05	7.56838e-06	0.0110327	0.000663231
	4M108896	31	4.19589e-05	2.18718e-06	7.08592e-06	1.60359e-05	1.63739e-05	1.61394e-05	2.81955e-05	7.56838e-06	0.0124736	0.000664799
	4M108897	34	4.62554e-05	2.19014e-06	4.88911e-06	1.60359e-05	1.79242e-05	1.61394e-05	2.80529e-05	7.56838e-06	0.0137435	0.000665697
	4M108899	37	6.02441e-05	2.19714e-06	1.673e-06	1.60359e-05	2.12021e-05	1.61394e-05	2.76038e-05	7.56838e-06	0.0178994	0.000667827
	4M108900	40	7.06075e-05	2.20119e-06	1.08018e-06	1.60359e-05	2.28946e-05	1.61394e-05	2.72359e-05	7.56838e-06	0.0209881	0.000669057
	4M108902	45	0.000100988	2.21065e-06	3.28793e-06	1.60359e-05	2.63841e-05	1.61394e-05	2.59868e-05	7.56838e-06	0.0300653	0.000671933
	4M108903	50	0.00012098	2.2158e-06	6.59513e-06	1.60359e-05	2.80342e-05	1.61394e-05	2.5056e-05	7.56838e-06	0.0360492	0.000673496
	4M108905	55	0.000173475	2.22714e-06	1.91432e-05	1.60359e-05	3.11173e-05	1.61394e-05	2.23233e-05	7.56838e-06	0.0517846	0.000676943
	4M108906	60	0.000206934	2.23333e-06	2.90588e-05	1.60359e-05	3.2494e-05	1.61394e-05	2.04178e-05	7.56838e-06	0.0618257	0.000678826

## Sheet: Intercept Values
	Intercept Values		36Ar [V]	1s	r2			37Ar [V]	1s	r2			38Ar [V]	1s	r2			39Ar [V]	1s	r2			40Ar [V]	1s	r2
	4M108871	3	4.44929e-05	3.89437e-07	0.343385	EXP	10 of 10	3.00886e-05	1.40492e-05	0.0524515	EXP	10 of 10	1.75161e-05	2.33643e-05	0.00915937	EXP	10 of 10	0.000125443	6.1642e-06	0.284288	EXP	10 of 10	0.0131468	3.45052e-05	0.946709	EXP	10 of 10
	4M108872	4	6.80881e-05	3.75002e-07	0.801008	EXP	10 of 10	-9.44735e-07	1.81662e-05	0.148598	LIN	10 of 10	5.4829e-06	2.23801e-05	0.0117167	LIN	10 of 10	0.000215289	6.6709e-06	0.0185413	LIN	10 of 10	0.0205078	2.30163e-05	0.942073	EXP	10 of 10
	4M108874	5	5.79666e-05	7.67333e-07	0.534428	EXP	10 of 10	3.05175e-05	1.48756e-05	0.40291	EXP	10 of 10	2.43933e-05	5.92178e-06	0.000158045	LIN	9 of 10	0.000249201	6.30336e-06	0.00334414	EXP	10 of 10	0.0174186	2.26678e-05	0.777277	EXP	10 of 10
	4M108875	7	0.000126337	4.7061e-07	0.937727	EXP	10 of 10	2.83932e-05	1.60188e-05	0.00103133	EXP	10 of 10	1.06291e-05	2.57942e-05	0.0966739	EXP	10 of 10	0.000477234	7.69769e-06	0.524603	EXP	10 of 10	0.0381862	1.37606e-05	0.996183	EXP	10 of 10
	4M108877	9	8.10618e-05	5.24521e-07	0.85678	EXP	10 of 10	1.3811e-05	1.61919e-05	0.00241651	EXP	10 of 10	-3.98585e-06	2.52851e-05	0.162339	EXP	10 of 10	0.000630446	7.08102e-06	0.692239	EXP	10 of 10	0.0247726	2.31696e-05	0.943518	EXP	10 of 10
	4M108878	11	8.71682e-05	4.22682e-07	0.856669	EXP	10 of 10	3.67901e-05	1.39437e-05	0.0187129	EXP	10 of 10	6.48036e-05	2.36241e-05	0.236615	EXP	10 of 10	0.000614562	2.21959e-06	0.932862	EXP	9 of 10	0.0267633	2.04342e-05	0.975257	EXP	10 of 10
	4M108880	12	5.48172e-05	5.69288e-07	0.169694	EXP	10 of 10	2.52983e-05	1.25665e-05	0.00475137	EXP	10 of 10	9.57593e-06	2.53529e-05	0.0109902	EXP	10 of 10	0.00044576	4.79314e-06	0.674289	EXP	10 of 10	0.0167641	1.55356e-05	0.605152	EXP	10 of 10
	4M108881	13	5.02241e-05	5.78938e-07	0.585888	LIN	9 of 10	2.83787e-06	1.80994e-05	0.281474	EXP	10 of 10	-7.97301e-06	1.67675e-05	0.00854795	EXP	10 of 10	0.000373834	4.64818e-06	0.604267	EXP	10 of 10	0.0150657	6.05692e-06	0.532114	LIN	9 of 10
	4M108882	14	5.13873e-05	3.50332e-07	0.660572	EXP	10 of 10	9.43952e-06	1.64079e-05	0.0571531	EXP	10 of 10	4.84594e-06	1.77613e-05	0.0571562	EXP	10 of 10	0.000290189	5.13914e-06	0.499287	EXP	10 of 10	0.0156882	1.65396e-05	0.268197	EXP	10 of 10
	4M108884	15	4.46332e-05	5.30053e-07	0.112187	EXP	10 of 10	5.82258e-06	2.00681e-05	0.292015	EXP	10 of 10	-1.78077e-06	1.79985e-05	0.095476	EXP	10 of 10	0.000329425	7.41354e-06	0.126639	EXP	10 of 10	0.0137353	2.22408e-05	0.0339507	EXP	10 of 10
	4M108885	16	4.72738e-05	4.27926e-07	0.531007	EXP	10 of 10	1.76147e-05	1.69985e-05	0.0027685	EXP	10 of 10	-4.90709e-06	1.95013e-05	0.0236848	EXP	10 of 10	0.000275726	8.3183e-06	0.0014045	EXP	10 of 10	0.0141305	1.37385e-05	0.0903841	EXP	10 of 10
	4M108886	17.5	5.42803e-05	4.22989e-07	0.727431	EXP	10 of 10	3.08807e-05	2.11758e-05	0.0577157	EXP	10 of 10	-2.99308e-06	1.68313e-05	0.0414808	EXP	10 of 10	0.000312222	1.14796e-05	0.00325954	EXP	10 of 10	0.0163254	1.59201e-05	0.551683	EXP	10 of 10
	4M108888	19	6.43793e-05	3.63616e-07	0.711176	EXP	10 of 10	0.000119547	1.67829e-05	0.000505185	EXP	10 of 10	2.87384e-05	2.47211e-05	0.000241172	EXP	10 of 10	0.000779111	6.5172e-06	0.803513	EXP	10 of 10	0.01982	1.2958e-05	0.928728	EXP	10 of 10
	4M108889	20.5	8.66966e-05	5.71372e-07	0.880294	EXP	10 of 10	0.000355109	1.87079e-05	0.132277	EXP	10 of 10	2.42052e-05	1.03182e-05	0.369232	LIN	9 of 10	0.00168871	7.92669e-06	0.927146	EXP	10 of 10	0.0264562	1.01387e-05	0.994329	EXP	10 of 10
	4M108890	22	0.000102968	7.34732e-07	0.73782	EXP	10 of 10	0.000799866	1.24364e-05	0.587248	EXP	10 of 10	6.09015e-05	1.72779e-05	0.000191564	EXP	10 of 10	0.00341397	8.36026e-06	0.980431	EXP	10 of 10	0.0322632	1.7105e-05	0.99453	EXP	9 of 10
	4M108892	24	0.000139642	8.56021e-07	0.902554	EXP	10 of 10	0.00280628	1.76146e-05	0.870249	EXP	10 of 10	0.000204856	1.16992e-05	0.0830546	EXP	10 of 10	0.0115129	1.04423e-05	0.997401	EXP	10 of 10	0.0446686	1.60539e-05	0.997649	EXP	10 of 10
	4M108893	26	0.000131956	5.93902e-07	0.943535	LIN	9 of 10	0.00494029	8.45162e-06	0.986688	EXP	9 of 10	0.000368059	1.97012e-05	0.282793	EXP	10 of 10	0.0203248	7.33868e-06	0.999567	EXP	10 of 10	0.0453434	2.21535e-05	0.995729	EXP	10 of 10
	4M108894	28	0.00017013	7.79632e-07	0.922844	EXP	10 of 10	0.00740813	2.23191e-05	0.956089	EXP	10 of 10	0.00049433	8.56993e-06	0.181937	EXP	10 of 10	0.0303956	1.0945e-05	0.999579	EXP	10 of 10	0.0598203	2.02324e-05	0.998344	EXP	10 of 10
	4M108896	31	0.000175988	8.01952e-07	0.902	EXP	10 of 10	0.00988765	1.16956e-05	0.992758	EXP	10 of 10	0.000703223	1.72987e-05	0.488721	EXP	10 of 10	0.0406191	1.05061e-05	0.999784	EXP	10 of 10	0.0653193	1.39879e-05	0.999332	EXP	10 of 10
	4M108897	34	0.000183481	4.75124e-07	0.975107	EXP	10 of 10	0.00904265	1.75235e-05	0.979424	EXP	10 of 10	0.000617456	1.93972e-05	0.0398179	EXP	10 of 10	0.0371347	1.492e-05	0.999487	EXP	10 of 10	0.0646529	1.14392e-05	0.999531	EXP	10 of 10
	4M108899	37	0.000135926	5.70011e-07	0.941356	EXP	10 of 10	0.00642544	2.19466e-05	0.926134	EXP	10 of 10	0.000476864	1.56749e-05	0.543203	EXP	10 of 10	0.0264648	1.87134e-05	0.998371	EXP	10 of 10	0.0470068	2.59804e-05	0.994499	EXP	10 of 10
	4M108900	40	0.000199026	9.81857e-07	0.888783	EXP	10 of 10	0.00409607	1.38168e-05	0.954878	EXP	10 of 10	0.000319134	1.05146e-05	0.563964	EXP	10 of 10	0.0165934	1.26798e-05	0.998074	EXP	10 of 10	0.0636523	2.35879e-05	0.998018	EXP	10 of 10
	4M108902	45	0.000158399	4.86663e-07	0.969725	EXP	9 of 10	0.00253055	1.41401e-05	0.881365	EXP	10 of 10	0.000175572	1.27135e-05	0.0238071	EXP	10 of 10	0.0101766	1.15929e-05	0.99573	EXP	10 of 10	0.0495376	1.93031e-05	0.997098	EXP	10 of 10
	4M108903	50	0.000426434	5.75655e-07	0.994128	EXP	10 of 10	0.00213946	1.69265e-05	0.650351	EXP	10 of 10	0.000231454	2.21878e-05	0.10336	EXP	10 of 10	0.00837635	6.36522e-06	0.998103	EXP	10 of 10	0.129043	1.97751e-05	0.999751	EXP	10 of 10
	4M108905	55	0.000301522	1.07792e-06	0.955744	EXP	10 of 10	0.00118346	1.48592e-05	0.742395	EXP	10 of 10	0.000106161	1.49568e-05	0.199731	EXP	10 of 10	0.00433015	6.35927e-06	0.991983	EXP	10 of 10	0.0911582	2.05895e-05	0.999335	EXP	10 of 10
	4M108906	60	0.00105222	2.95411e-06	0.975395	EXP	10 of 10	0.0010821	2.64397e-05	0.0491299	EXP	10 of 10	0.000254078	1.80952e-05	0.000939998	EXP	10 of 10	0.0040533	7.93796e-06	0.986063	EXP	10 of 10	0.313836	4.43477e-05	0.999821	EXP	10 of 10

## Sheet: Sample Parameters
	Sample Parameters		Sample	Material	Location	Analyst	Temp	Standard	%1s	J	%1s	MDF	%1s	Volume Ratio	Sensitivity	Day	Month	Year	Hour	Min	Resist	Irradiation	Project	Experiment	Nmb	Standard Name
								(in Ma)							(mol/volt)
	4M108871	3	50299-026-ROV-01 hbl	hbl	Laser	Adam Frew	3	28.294	0.13	9.55e-05	0.19	0.993933	0.03	1	4e-14	19	AUG	2024	16	20	1	I36t20mn	Bismarck Archipelago_McInnes_2024	50299-026-ROV-01 hbl	1	FCs
	4M108872	4	50299-026-ROV-01 hbl	hbl	Laser	Adam Frew	4	28.294	0.13	9.55e-05	0.19	0.993933	0.03	1	4e-14	19	AUG	2024	16	37	1	I36t20mn	Bismarck Archipelago_McInnes_2024	50299-026-ROV-01 hbl	1	FCs
	4M108874	5	50299-026-ROV-01 hbl	hbl	Laser	Adam Frew	5	28.294	0.13	9.55e-05	0.19	0.993933	0.03	1	4e-14	19	AUG	2024	17	11	1	I36t20mn	Bismarck Archipelago_McInnes_2024	50299-026-ROV-01 hbl	1	FCs
	4M108875	7	50299-026-ROV-01 hbl	hbl	Laser	Adam Frew	7	28.294	0.13	9.55e-05	0.19	0.993933	0.03	1	4e-14	19	AUG	2024	17	28	1	I36t20mn	Bismarck Archipelago_McInnes_2024	50299-026-ROV-01 hbl	1	FCs
	4M108877	9	50299-026-ROV-01 hbl	hbl	Laser	Adam Frew	9	28.294	0.13	9.55e-05	0.19	0.993933	0.03	1	4e-14	19	AUG	2024	18	2	1	I36t20mn	Bismarck Archipelago_McInnes_2024	50299-026-ROV-01 hbl	1	FCs
	4M108878	11	50299-026-ROV-01 hbl	hbl	Laser	Adam Frew	11	28.294	0.13	9.55e-05	0.19	0.993933	0.03	1	4e-14	19	AUG	2024	18	19	1	I36t20mn	Bismarck Archipelago_McInnes_2024	50299-026-ROV-01 hbl	1	FCs
	4M108880	12	50299-026-ROV-01 hbl	hbl	Laser	Adam Frew	12	28.294	0.13	9.55e-05	0.19	0.993933	0.03	1	4e-14	19	AUG	2024	18	53	1	I36t20mn	Bismarck Archipelago_McInnes_2024	50299-026-ROV-01 hbl	1	FCs
	4M108881	13	50299-026-ROV-01 hbl	hbl	Laser	Adam Frew	13	28.294	0.13	9.55e-05	0.19	0.993933	0.03	1	4e-14	19	AUG	2024	19	11	1	I36t20mn	Bismarck Archipelago_McInnes_2024	50299-026-ROV-01 hbl	1	FCs
	4M108882	14	50299-026-ROV-01 hbl	hbl	Laser	Adam Frew	14	28.294	0.13	9.55e-05	0.19	0.993933	0.03	1	4e-14	19	AUG	2024	19	28	1	I36t20mn	Bismarck Archipelago_McInnes_2024	50299-026-ROV-01 hbl	1	FCs
	4M108884	15	50299-026-ROV-01 hbl	hbl	Laser	Adam Frew	15	28.294	0.13	9.55e-05	0.19	0.993933	0.03	1	4e-14	19	AUG	2024	20	2	1	I36t20mn	Bismarck Archipelago_McInnes_2024	50299-026-ROV-01 hbl	1	FCs
	4M108885	16	50299-026-ROV-01 hbl	hbl	Laser	Adam Frew	16	28.294	0.13	9.55e-05	0.19	0.993933	0.03	1	4e-14	19	AUG	2024	20	19	1	I36t20mn	Bismarck Archipelago_McInnes_2024	50299-026-ROV-01 hbl	1	FCs
	4M108886	17.5	50299-026-ROV-01 hbl	hbl	Laser	Adam Frew	17.5	28.294	0.13	9.55e-05	0.19	0.993933	0.03	1	4e-14	19	AUG	2024	20	36	1	I36t20mn	Bismarck Archipelago_McInnes_2024	50299-026-ROV-01 hbl	1	FCs
	4M108888	19	50299-026-ROV-01 hbl	hbl	Laser	Adam Frew	19	28.294	0.13	9.55e-05	0.19	0.993933	0.03	1	4e-14	19	AUG	2024	21	10	1	I36t20mn	Bismarck Archipelago_McInnes_2024	50299-026-ROV-01 hbl	1	FCs
	4M108889	20.5	50299-026-ROV-01 hbl	hbl	Laser	Adam Frew	20.5	28.294	0.13	9.55e-05	0.19	0.993933	0.03	1	4e-14	19	AUG	2024	21	27	1	I36t20mn	Bismarck Archipelago_McInnes_2024	50299-026-ROV-01 hbl	1	FCs
	4M108890	22	50299-026-ROV-01 hbl	hbl	Laser	Adam Frew	22	28.294	0.13	9.55e-05	0.19	0.993933	0.03	1	4e-14	19	AUG	2024	21	44	1	I36t20mn	Bismarck Archipelago_McInnes_2024	50299-026-ROV-01 hbl	1	FCs
	4M108892	24	50299-026-ROV-01 hbl	hbl	Laser	Adam Frew	24	28.294	0.13	9.55e-05	0.19	0.993933	0.03	1	4e-14	19	AUG	2024	22	19	1	I36t20mn	Bismarck Archipelago_McInnes_2024	50299-026-ROV-01 hbl	1	FCs
	4M108893	26	50299-026-ROV-01 hbl	hbl	Laser	Adam Frew	26	28.294	0.13	9.55e-05	0.19	0.993933	0.03	1	4e-14	19	AUG	2024	22	36	1	I36t20mn	Bismarck Archipelago_McInnes_2024	50299-026-ROV-01 hbl	1	FCs
	4M108894	28	50299-026-ROV-01 hbl	hbl	Laser	Adam Frew	28	28.294	0.13	9.55e-05	0.19	0.993933	0.03	1	4e-14	19	AUG	2024	22	53	1	I36t20mn	Bismarck Archipelago_McInnes_2024	50299-026-ROV-01 hbl	1	FCs
	4M108896	31	50299-026-ROV-01 hbl	hbl	Laser	Adam Frew	31	28.294	0.13	9.55e-05	0.19	0.993933	0.03	1	4e-14	19	AUG	2024	23	30	1	I36t20mn	Bismarck Archipelago_McInnes_2024	50299-026-ROV-01 hbl	1	FCs
	4M108897	34	50299-026-ROV-01 hbl	hbl	Laser	Adam Frew	34	28.294	0.13	9.55e-05	0.19	0.993933	0.03	1	4e-14	19	AUG	2024	23	47	1	I36t20mn	Bismarck Archipelago_McInnes_2024	50299-026-ROV-01 hbl	1	FCs
	4M108899	37	50299-026-ROV-01 hbl	hbl	Laser	Adam Frew	37	28.294	0.13	9.55e-05	0.19	0.993933	0.03	1	4e-14	20	AUG	2024	0	21	1	I36t20mn	Bismarck Archipelago_McInnes_2024	50299-026-ROV-01 hbl	1	FCs
	4M108900	40	50299-026-ROV-01 hbl	hbl	Laser	Adam Frew	40	28.294	0.13	9.55e-05	0.19	0.993933	0.03	1	4e-14	20	AUG	2024	0	38	1	I36t20mn	Bismarck Archipelago_McInnes_2024	50299-026-ROV-01 hbl	1	FCs
	4M108902	45	50299-026-ROV-01 hbl	hbl	Laser	Adam Frew	45	28.294	0.13	9.55e-05	0.19	0.993933	0.03	1	4e-14	20	AUG	2024	1	13	1	I36t20mn	Bismarck Archipelago_McInnes_2024	50299-026-ROV-01 hbl	1	FCs
	4M108903	50	50299-026-ROV-01 hbl	hbl	Laser	Adam Frew	50	28.294	0.13	9.55e-05	0.19	0.993933	0.03	1	4e-14	20	AUG	2024	1	30	1	I36t20mn	Bismarck Archipelago_McInnes_2024	50299-026-ROV-01 hbl	1	FCs
	4M108905	55	50299-026-ROV-01 hbl	hbl	Laser	Adam Frew	55	28.294	0.13	9.55e-05	0.19	0.993933	0.03	1	4e-14	20	AUG	2024	2	4	1	I36t20mn	Bismarck Archipelago_McInnes_2024	50299-026-ROV-01 hbl	1	FCs
	4M108906	60	50299-026-ROV-01 hbl	hbl	Laser	Adam Frew	60	28.294	0.13	9.55e-05	0.19	0.993933	0.03	1	4e-14	20	AUG	2024	2	21	1	I36t20mn	Bismarck Archipelago_McInnes_2024	50299-026-ROV-01 hbl	1	FCs

[truncated: 1 more sheets: Irradiation Constants]
