# Supplementary material for: Coupled hydrothermal venting and hydrocarbon seepage discovered at Conical Seamount, Papua New Guinea
Source: Sci Rep. 2025 Sep 19;15:32389. doi: 10.1038/s41598-025-17192-x (PMC12449473; doi:10.1038/s41598-025-17192-x)
Supplement: Supplementary file 3 — Supplementary Material 3 [file 41598_2025_17192_MOESM3_ESM.xls]

## Sheet: Hidden Data
Double Line Plot Age Plateau			Double Line Plot K/Ca Plateau			X-Y Plot Normal Isochron		X-Y Plot Inverse Isochron		Error Ellipses Normal Isochron		Error Ellipses Inverse Isochron
Ar39k%	Line 1	Line 2	Ar39k%	Line 1	Line 2	X-axis	Y-axis	X-axis	Y-axis	X-axis	Y-axis	X-axis	Y-axis
0	-35646.8	35201.8	0	-1.70502	1.38253	1.44474	288.839	0.0050019	0.00346214			0.0129712	0.00482304
0.00888029	-35646.8	35201.8	0.00888029	-1.70502	1.38253	0.687978	296.566	0.00231982	0.00337193			0.0128442	0.00393074
0.00888029	7154.9	-4211.45	0.00888029	0.925151	-0.41518	3.16576	292.595	0.0108196	0.00341769			0.0121826	0.0030065
0.0654552	7154.9	-4211.45	0.0654552	0.925151	-0.41518	16.4338	325.106	0.0505491	0.00307592			0.0110317	0.00211332
0.0654552	-4166.46	4373.22	0.0654552	-0.176587	0.663318	11.3397	282.313	0.0401672	0.00354217			0.00946994	0.00131205
0.13959	-4166.46	4373.22	0.13959	-0.176587	0.663318	15.8433	310.082	0.0510939	0.00322496			0.00760364	0.000657309
0.13959	2357.84	-1634.87	0.13959	0.44088	0.0207676	0.946311	294.98	0.00320806	0.00339006			0.00556004	0.000193712
0.297768	2357.84	-1634.87	0.297768	0.44088	0.0207676	38.0532	318.189	0.119593	0.00314279			0.0034784	-4.71473e-05
0.297768	-1964.47	1709.03	0.297768	-7.45504	10.8126	29.8629	311.366	0.0959093	0.00321165			0.00150059	-4.88543e-05
0.469357	-1964.47	1709.03	0.469357	-7.45504	10.8126	71.068	347.817	0.204325	0.00287507			-0.000238615	0.000188707
0.469357	2338.06	-1915.6	0.469357	1.78735	-0.716833	135.36	369.183	0.366646	0.00270868			-0.00162069	0.000649347
0.617809	2338.06	-1915.6	0.617809	1.78735	-0.716833	46.4174	316.834	0.146504	0.00315623			-0.00255144	0.00130167
0.617809	-1660.31	3221.86	0.617809	0.00878649	0.42816	303.937	462.029	0.65783	0.00216436			-0.00296745	0.00210123
0.750333	-1660.31	3221.86	0.750333	0.00878649	0.42816	484.149	552.072	0.876966	0.00181136			-0.00284036	0.00299354
0.750333	1569.53	-1320.06	0.750333	0.767208	-0.0338889	308.958	449.228	0.687754	0.00222604			-0.00217883	0.00391777
0.968341	1569.53	-1320.06	0.968341	0.767208	-0.0338889	382.906	482.63	0.793373	0.00207198			-0.00102795	0.00481096
0.968341	-455.982	694.973	0.968341	0.140488	0.237862	114.361	338.483	0.337861	0.00295435			0.000533856	0.00561223
1.51788	-455.982	694.973	1.51788	0.140488	0.237862	113.813	337.381	0.337342	0.00296401			0.00240015	0.00626697
1.51788	297.224	-19.6701	1.51788	0.185481	0.168605	23.5231	304.588	0.0772292	0.00328312			0.00444375	0.00673057
3.51347	297.224	-19.6701	3.51347	0.185481	0.168605	32.8663	304.883	0.1078	0.00327995			0.00652539	0.00697143
3.51347	32.3799	167.857	3.51347	0.172861	0.180838	3.49253	292.39	0.0119448	0.00342009			0.0085032	0.00697313
8.17359	32.3799	167.857	8.17359	0.172861	0.180838							0.0102424	0.00673557
8.17359	132.38	62.0576	8.17359	0.177023	0.172421							0.0116245	0.00627493
17.4408	132.38	62.0576	17.4408	0.177023	0.172421							0.0125552	0.00562261
17.4408	74.2645	120.408	17.4408	0.171857	0.174951							0.0129712	0.00482305
31.2431	74.2645	120.408	31.2431	0.171857	0.174951
31.2431	109.809	76.6303	31.2431	0.175116	0.172365							0.00283121	0.00342784
50.3	109.809	76.6303	50.3	0.175116	0.172365							0.00282094	0.00336049
50.3	70.0575	107.143	50.3	0.171404	0.174093							0.00277652	0.00329391
67.3711	70.0575	107.143	67.3711	0.171404	0.174093							0.00270098	0.00323265
67.3711	110.602	62.5028	67.3711	0.17574	0.172097							0.00259946	0.00318089
80.5162	110.602	62.5028	80.5162	0.17574	0.172097							0.00247888	0.00314214
80.5162	32.8602	111.438	80.5162	0.169474	0.174205							0.00234746	0.00311905
88.6225	32.8602	111.438	88.6225	0.169474	0.174205							0.00221416	0.0031132
88.6225	147.658	-6.01029	88.6225	0.178502	0.168736							0.00208806	0.00312498
92.7593	147.658	-6.01029	92.7593	0.178502	0.168736							0.00197775	0.00315358
92.7593	8.99152	194.903	92.7593	0.155593	0.163824							0.00189076	0.00319707
96.2854	8.99152	194.903	96.2854	0.155593	0.163824							0.001833	0.00325248
96.2854	215.357	-66.3289	96.2854	0.172132	0.158185							0.00180842	0.00331602
98.545	215.357	-66.3289	98.545	0.172132	0.158185							0.00181869	0.00338338
98.545	-56.1537	223.296	98.545	0.158338	0.178859							0.00186311	0.00344995
100	-56.1537	223.296	100	0.158338	0.178859							0.00193866	0.00351121
												0.00204017	0.00356298
												0.00216075	0.00360172
												0.00229217	0.00362481
												0.00242547	0.00363066
												0.00255157	0.00361889
												0.00266188	0.00359028
												0.00274887	0.00354679
												0.00280663	0.00349139
												0.00283121	0.00342784
												0.0133554	0.00397385
												0.0133104	0.00376615
												0.0130957	0.00353469
												0.0127258	0.00329527
												0.012226	0.00306418
												0.0116304	0.00285719
												0.0109795	0.0026884
												0.0103178	0.0025693
												0.00969019	0.00250802
												0.00913958	0.00250873
												0.00870346	0.00257139
												0.00841155	0.00269172
												0.00828375	0.00286153
												0.00832876	0.00306923
												0.00854351	0.00330068
												0.00891337	0.00354011
												0.00941314	0.00377119
												0.0100088	0.00397819
												0.0106596	0.00414698
												0.0113214	0.00426608
												0.011949	0.00432736
												0.0124996	0.00432664
												0.0129357	0.00426399
												0.0132276	0.00414366
												0.0133554	0.00397385
												0.0716119	0.00431965
												0.0709164	0.00390245
												0.0688328	0.00342894
												0.0655032	0.00293136
												0.0611545	0.00244364
												0.0560831	0.001999
												0.0506346	0.00162776
												0.0451802	0.0013552
												0.0400917	0.00119991
												0.0357158	0.00117247
												0.0323508	0.00127474
												0.030226	0.00149976
												0.0294862	0.0018322
												0.0301818	0.00224939
												0.0322653	0.0027229
												0.0355949	0.00322048
												0.0399436	0.0037082
												0.045015	0.00415284
												0.0504635	0.00452408
												0.0559179	0.00479664
												0.0610064	0.00495193
												0.0653823	0.00497937
												0.0687473	0.0048771
												0.0708721	0.00465208
												0.0716119	0.00431965
												0.0526301	0.00457703
												0.0522285	0.00426392
												0.0510049	0.00390163
												0.0490428	0.00351484
												0.0464758	0.00312991
												0.0434789	0.00277308
												0.0402563	0.00246866
												0.0370276	0.0022374
												0.0340129	0.00209505
												0.0314176	0.00205133
												0.0294185	0.0021092
												0.028152	0.00226472
												0.0277042	0.00250731
												0.0281058	0.00282041
												0.0293294	0.0031827
												0.0312915	0.00356949
												0.0338585	0.00395442
												0.0368554	0.00431125
												0.040078	0.00461567
												0.0433067	0.00484694
												0.0463214	0.00498928
												0.0489167	0.00503301
												0.0509158	0.00497514
												0.0521823	0.00481961
												0.0526301	0.00457703
												0.0739278	0.00463542
												0.0731747	0.00418486
												0.0709167	0.00366888
												0.0673079	0.00312264
												0.0625941	0.00258338
												0.0570965	0.00208784
												0.05119	0.0016698
												0.0452768	0.00135773
												0.0397601	0.00117292
												0.0350158	0.00112794
												0.0313671	0.00122588
												0.0290628	0.00146005
												0.0282599	0.00181449
												0.0290131	0.00226506
												0.0312711	0.00278104
												0.0348799	0.00332727
												0.0395937	0.00386653
												0.0450912	0.00436207
												0.0509978	0.00478012
												0.0569109	0.00509218
												0.0624277	0.005277
												0.067172	0.00532197
												0.0708206	0.00522404
												0.0731249	0.00498987
												0.0739278	0.00463542
												0.00350134	0.00343746
												0.00349744	0.00339813
												0.00347382	0.00335825
												0.00343209	0.00332054
												0.00337509	0.00328756
												0.00330671	0.00326158
												0.0032316	0.00324434
												0.00315489	0.00323704
												0.00308181	0.00324017
												0.00301732	0.00325351
												0.00296584	0.00327616
												0.00293086	0.00330657
												0.00291477	0.00334267
												0.00291867	0.003382
												0.00294229	0.00342188
												0.00298402	0.00345959
												0.00304102	0.00349256
												0.0031094	0.00351855
												0.00318451	0.00353578
												0.00326122	0.00354309
												0.0033343	0.00353996
												0.00339879	0.00352662
												0.00345027	0.00350397
												0.00348525	0.00347356
												0.00350134	0.00343746
												0.203934	0.00534724
												0.201076	0.00463695
												0.192666	0.00382483
												0.179276	0.00296624
												0.161819	0.00211967
												0.141484	0.00134283
												0.119657	0.000688656
												0.0978262	0.000201725
												0.0774785	-8.47781e-05
												0.0600008	-0.000151328
												0.0465842	6.6112e-06
												0.0381431	0.000378275
												0.0352527	0.000938336
												0.0381099	0.00164863
												0.04652	0.00246074
												0.05991	0.00331934
												0.0773673	0.0041659
												0.0977022	0.00494274
												0.119529	0.00559692
												0.14136	0.00608385
												0.161708	0.00637035
												0.179186	0.0064369
												0.192602	0.00627896
												0.201043	0.0059073
												0.203934	0.00534724
												0.117491	0.00392651
												0.116762	0.00369809
												0.114613	0.00343652
												0.111188	0.00315962
												0.106723	0.00288628
												0.10152	0.0026351
												0.0959354	0.00242322
												0.0903487	0.00226507
												0.085141	0.00217142
												0.0806671	0.00214867
												0.0772319	0.00219836
												0.0750696	0.0023171
												0.0743275	0.0024968
												0.0750561	0.00272522
												0.0772058	0.00298679
												0.0806302	0.00326368
												0.0850958	0.00353703
												0.0902983	0.0037882
												0.0958832	0.00400009
												0.10147	0.00415824
												0.106678	0.00425188
												0.111151	0.00427464
												0.114587	0.00422495
												0.116749	0.00410621
												0.117491	0.00392651
												0.231182	0.00325179
												0.230269	0.0031197
												0.227587	0.00297095
												0.223321	0.00281566
												0.217759	0.00266442
												0.211283	0.00252753
												0.204332	0.00241433
												0.197381	0.00233253
												0.190903	0.0022877
												0.185339	0.0022829
												0.18107	0.00231846
												0.178385	0.00239194
												0.177469	0.00249836
												0.178382	0.00263044
												0.181064	0.0027792
												0.18533	0.00293449
												0.190891	0.00308573
												0.197368	0.00322261
												0.204319	0.00333581
												0.21127	0.00341761
												0.217748	0.00346244
												0.223311	0.00346724
												0.227581	0.00343169
												0.230265	0.0033582
												0.231182	0.00325179
												0.403622	0.0029817
												0.402362	0.00288117
												0.398669	0.00276888
												0.392794	0.0026525
												0.385136	0.00253994
												0.376219	0.00243888
												0.366649	0.00235621
												0.357079	0.00229756
												0.348161	0.00226692
												0.340502	0.0022664
												0.334626	0.00229601
												0.330931	0.00235374
												0.32967	0.00243567
												0.33093	0.0025362
												0.334623	0.00264848
												0.340498	0.00276487
												0.348156	0.00287743
												0.357074	0.00297849
												0.366643	0.00306116
												0.376214	0.00311981
												0.385132	0.00315044
												0.39279	0.00315097
												0.398667	0.00312136
												0.402361	0.00306362
												0.403622	0.0029817
												0.149485	0.00321996
												0.149384	0.00319905
												0.149086	0.00317522
												0.148613	0.0031501
												0.147996	0.0031254
												0.147277	0.0031028
												0.146506	0.00308384
												0.145734	0.00306981
												0.145015	0.00306167
												0.144397	0.00305997
												0.143923	0.00306484
												0.143625	0.00307593
												0.143523	0.0030925
												0.143624	0.0031134
												0.143922	0.00313723
												0.144395	0.00316235
												0.145012	0.00318706
												0.145731	0.00320966
												0.146502	0.00322862
												0.147274	0.00324265
												0.147993	0.00325079
												0.148611	0.00325248
												0.149085	0.00324762
												0.149383	0.00323652
												0.149485	0.00321996
												0.698019	0.00229653
												0.69665	0.00223588
												0.692635	0.00217035
												0.686248	0.00210441
												0.677925	0.00204256
												0.668233	0.00198901
												0.657831	0.00194741
												0.647429	0.00192059
												0.637737	0.00191039
												0.629413	0.0019175
												0.623026	0.00194143
												0.619011	0.00198055
												0.617642	0.0020322
												0.619011	0.00209285
												0.623025	0.00215838
												0.629412	0.00222432
												0.637735	0.00228617
												0.647428	0.00233972
												0.65783	0.00238132
												0.668231	0.00240814
												0.677924	0.00241834
												0.686247	0.00241123
												0.692634	0.0023873
												0.696649	0.00234818
												0.698019	0.00229653
												0.928694	0.00191816
												0.926932	0.00186104
												0.921764	0.00180054
												0.913544	0.00174077
												0.902831	0.00168581
												0.890355	0.00163941
												0.876967	0.00160472
												0.863579	0.00158412
												0.851103	0.001579
												0.840389	0.00158972
												0.832169	0.00161554
												0.827001	0.00165471
												0.825238	0.00170455
												0.827001	0.00176167
												0.832168	0.00182218
												0.840389	0.00188195
												0.851102	0.00193691
												0.863578	0.00198331
												0.876966	0.00201799
												0.890354	0.0020386
												0.90283	0.00204371
												0.913543	0.00203299
												0.921764	0.00200717
												0.926932	0.00196801
												0.928694	0.00191816
												0.72327	0.00234093
												0.72206	0.00229015
												0.718512	0.002235
												0.712868	0.00217924
												0.705512	0.00212667
												0.696947	0.00208088
												0.687755	0.00204497
												0.678562	0.0020214
												0.669997	0.00201179
												0.662641	0.00201677
												0.656997	0.00203601
												0.653449	0.0020682
												0.652238	0.00211115
												0.653448	0.00216193
												0.656996	0.00221708
												0.66264	0.00227284
												0.669996	0.00232541
												0.678561	0.00237121
												0.687753	0.00240711
												0.696946	0.00243068
												0.705511	0.0024403
												0.712867	0.00243531
												0.718511	0.00241607
												0.722059	0.00238388
												0.72327	0.00234093
												0.854739	0.00223221
												0.852648	0.00215658
												0.846518	0.00207518
												0.836766	0.00199356
												0.824057	0.00191728
												0.809257	0.00185155
												0.793374	0.00180084
												0.777491	0.00176861
												0.762691	0.00175705
												0.749982	0.00176695
												0.740229	0.00179764
												0.734099	0.00184703
												0.732008	0.00191174
												0.734098	0.00198738
												0.740229	0.00206878
												0.749981	0.0021504
												0.76269	0.00222667
												0.77749	0.00229241
												0.793373	0.00234312
												0.809255	0.00237535
												0.824056	0.00238691
												0.836765	0.00237701
												0.846517	0.00234632
												0.852648	0.00229693
												0.854739	0.00223221
												0.355926	0.00311207
												0.355311	0.00305773
												0.353506	0.00299634
												0.350636	0.0029321
												0.346895	0.00286937
												0.342538	0.00281243
												0.337863	0.00276516
												0.333188	0.00273079
												0.328831	0.00271165
												0.325089	0.00270905
												0.322218	0.00272317
												0.320413	0.00275305
												0.319797	0.00279664
												0.320412	0.00285098
												0.322217	0.00291236
												0.325087	0.00297661
												0.328828	0.00303934
												0.333184	0.00309628
												0.33786	0.00314354
												0.342535	0.00317792
												0.346892	0.00319706
												0.350634	0.00319965
												0.353505	0.00318553
												0.35531	0.00315566
												0.355926	0.00311207
												0.372612	0.00327371
												0.371412	0.00316735
												0.367889	0.00304714
												0.362284	0.00292126
												0.35498	0.0027983
												0.346474	0.00268662
												0.337345	0.00259385
												0.328216	0.00252631
												0.31971	0.00248859
												0.312404	0.00248328
												0.306799	0.00251072
												0.303274	0.00256905
												0.302072	0.00265431
												0.303273	0.00276066
												0.306795	0.00288088
												0.3124	0.00300675
												0.319704	0.00312972
												0.32821	0.00324139
												0.337339	0.00333416
												0.346468	0.00340171
												0.354974	0.00343942
												0.36228	0.00344474
												0.367885	0.0034173
												0.37141	0.00335896
												0.372612	0.00327371
												0.0794079	0.00337506
												0.0793348	0.00334519
												0.0791182	0.00331109
												0.0787729	0.00327509
												0.0783223	0.00323963
												0.0777973	0.00320714
												0.0772335	0.00317982
												0.0766694	0.00315954
												0.0761435	0.00314769
												0.0756916	0.00314506
												0.0753444	0.00315185
												0.0751257	0.00316758
												0.0750504	0.00319118
												0.0751235	0.00322105
												0.0753401	0.00325515
												0.0756854	0.00329116
												0.076136	0.00332662
												0.076661	0.00335911
												0.0772248	0.00338643
												0.0777889	0.0034067
												0.0783148	0.00341856
												0.0787667	0.00342118
												0.0791139	0.0034144
												0.0793326	0.00339867
												0.0794079	0.00337506
												0.11443	0.00347947
												0.114206	0.00341647
												0.113545	0.00334416
												0.112493	0.00326747
												0.111121	0.00319164
												0.109522	0.00312182
												0.107806	0.00306278
												0.10609	0.00301854
												0.104491	0.00299211
												0.103116	0.0029853
												0.102062	0.00299857
												0.101398	0.00303102
												0.10117	0.00308043
												0.101394	0.00314343
												0.102055	0.00321574
												0.103107	0.00329243
												0.104479	0.00336826
												0.106078	0.00343808
												0.107793	0.00349712
												0.10951	0.00354136
												0.111109	0.00356779
												0.112483	0.0035746
												0.113538	0.00356133
												0.114202	0.00352888
												0.11443	0.00347947
												0.0120551	0.00342452
												0.0120516	0.00341834
												0.0120408	0.00341227
												0.0120234	0.00340674
												0.0120007	0.00340212
												0.0119742	0.00339872
												0.0119457	0.00339677
												0.0119171	0.00339642
												0.0118904	0.00339768
												0.0118674	0.00340047
												0.0118497	0.00340459
												0.0118384	0.00340977
												0.0118344	0.00341565
												0.0118379	0.00342183
												0.0118487	0.0034279
												0.0118661	0.00343343
												0.0118888	0.00343806
												0.0119153	0.00344145
												0.0119438	0.0034434
												0.0119724	0.00344375
												0.0119991	0.00344249
												0.0120221	0.00343971
												0.0120398	0.00343558
												0.0120511	0.0034304
												0.0120551	0.00342452

## Sheet: Incremental Heating Summary
	Incremental Heating			36Ar(a) [V]	37Ar(ca) [V]	38Ar(cl) [V]	39Ar(k) [V]	40Ar(r) [V]	Age	± 2s	40Ar(r)	39Ar(k)	K/Ca	± 2s
									(Ka)		(%)	(%)
	4M108919	3	4	1.28443e-05	-5.98438e-05	0	1.85567e-05	-2.3907e-05	-222.48	35424.3	-0.644404	0.00888029	-0.161245	1.54377
	4M108920	5	4	0.00017184	0.000241094	0	0.000118222	0.00100801	1471.72	5683.18	1.97796	0.0565749	0.254985	0.670166
	4M108922	7	4	4.89347e-05	0.000331009	0	0.000154915	9.27507e-05	103.383	4269.84	0.647783	0.0741346	0.243365	0.419952
	4M108923	10	4	2.01132e-05	0.000744634	0	0.000330537	0.000692014	361.485	1996.35	10.5826	0.158178	0.230824	0.210056
	4M108925	12	4	3.162e-05	0.000111063	2.99915e-06	0.000358562	-0.000265194	-127.719	1836.75	-2.9707	0.171589	1.67879	9.13383
	4M108926	14	4	1.95801e-05	0.000301369	0	0.000310213	0.000379494	211.231	2126.83	6.25025	0.148452	0.53526	1.25209
	4M108927	16	4	0.000292642	0.000659137	1.16379e-05	0.00027693	0.00125242	780.773	2441.09	1.45084	0.132525	0.218473	0.209687
	4M108929	18	4	1.19717e-05	0.00064608	3.7902e-05	0.00045556	0.000329088	124.736	1444.8	8.63846	0.218008	0.36666	0.400548
	4M108930	20	4	3.84541e-05	0.00315657	2.67392e-05	0.00114835	0.0007947	119.496	575.477	6.63681	0.549542	0.189175	0.0486868
	4M108931	22	4	5.86775e-05	0.0122481	1.40888e-05	0.00417009	0.00335151	138.777	158.447	16.4193	1.99559	0.177043	0.00843762
	4M108933	24	4	7.1942e-05	0.0286333	6.24243e-05	0.00973803	0.00564623	100.118	67.7385	21.2531	4.66012	0.176849	0.00398865
	4M108934	26	4	0.000417196	0.0576337	8.74583e-05	0.0193652	0.010903	97.2187	35.1612	8.2476	9.26718	0.174722	0.00230074
	4M108935	28	4	9.48947e-05	0.0864906	9.96219e-05	0.028842	0.0162582	97.3365	23.072	37.0648	13.8023	0.173404	0.00154718
	4M108937	31	4	8.22523e-05	0.119187	0.000141888	0.0398223	0.0214985	93.2199	16.5896	47.3147	19.0569	0.173741	0.00137548
	4M108938	34	4	0.000115461	0.107381	0.00016001	0.0356728	0.0183039	88.6002	18.5426	35.272	17.0712	0.172749	0.00134451
	4M108940	37	4	7.1737e-05	0.0821285	0.00012112	0.0274685	0.0137685	86.5526	24.0498	39.7454	13.145	0.173918	0.00182128
	4M108941	40	4	0.000148124	0.0512604	6.90077e-05	0.0169395	0.00707788	72.1493	39.2891	14.1136	8.10638	0.171839	0.00236585
	4M108943	45	4	7.59535e-05	0.0258908	5.80392e-05	0.00864448	0.00354559	70.8239	76.8342	13.833	4.1368	0.173619	0.0048827
	4M108944	50	4	0.000313232	0.0239903	1.62896e-05	0.00736818	0.00435019	101.947	92.9556	4.55938	3.52603	0.159709	0.00411571
	4M108946	55	4	0.00014367	0.0148668	1.77878e-05	0.0047219	0.00203762	74.5139	140.843	4.6515	2.25966	0.165159	0.00697346
	4M108947	60	4	0.000870534	0.00937725	5.68291e-05	0.00304037	0.00147148	83.5714	139.725	0.578099	1.45496	0.168599	0.0102605
			S	0.00311167	0.625219	0.000983844	0.208965	0.112472
	Information on Analysis				Results		40(r)/39(k)	± 2s	Age	± 2s	MSWD	39Ar(k)	K/Ca	± 2s
									(Ka)			(%,n)
	Sample = 50299-026-ROV-03 HBL				Age Plateau Overestimated Error		0.526501	0.0523146	90.9132	9.03977	0.158335	100	0.173069	0.00112938
	Material = hbl							0.0993627		0.0994329	0.999993	21
	Location = Laser				Full External Error					9.06475	1.63246	2σ Confidence Limit
	Analyst = Adam Frew				Analytical Error					9.03316	1	Error Magnification
	Project = BISMARCK ARCHIPELAGO_MCINNES_2024
	Mass Discrimination Law = POW				Total Fusion Age		0.538233	0.0832181	92.939	14.3736		21	0.173798	0.000894174
	Irradiation = I36t20mn							0.154614		0.154656
	J = 0.00009550 ± 0.00000018				Full External Error					14.39
	FCs = 28.294 ± 0.037 Ma				Analytical Error					14.3693

## Sheet: Normal Isochron Table
	Normal Isochron			39(k)/36(a)	± 2s	40(a+r)/36(a)	± 2s			r.i.
	4M108919	3	4	1.44474	2.30924	288.839	295.371			0.321072
	4M108920	5	4	0.687978	0.152469	296.566	22.7781			0.184338
	4M108922	7	4	3.16576	0.757106	292.595	78.5201			0.576985
	4M108923	10	4	16.4338	7.76758	325.106	201.762			0.741356
	4M108925	12	4	11.3397	3.46793	282.313	118.841			0.677557
	4M108926	14	4	15.8433	7.67133	310.082	201.869			0.727342
	4M108927	16	4	0.946311	0.0873974	294.98	13.3334			0.25884
	4M108929	18	4	38.0532	29.7357	318.189	333.989			0.740681
	4M108930	20	4	29.8629	7.33958	311.366	103.178			0.734119
	4M108931	22	4	71.068	11.3912	347.817	71.9987			0.772532
	4M108933	24	4	135.36	17.615	369.183	60.7666			0.790318
	4M108934	26	4	46.4174	1.06517	316.834	9.68194			0.746143
	4M108935	28	4	303.937	30.467	462.029	54.231			0.853868
	4M108937	31	4	484.149	55.2309	552.072	70.8949			0.888267
	4M108938	34	4	308.958	25.1315	449.228	43.2758			0.844183
	4M108940	37	4	382.906	50.1073	482.63	73.3611			0.86085
	4M108941	40	4	114.361	7.324	338.483	28.2197			0.767284
	4M108943	45	4	113.813	14.2144	337.381	54.9357			0.766616
	4M108944	50	4	23.5231	0.741499	304.588	12.83			0.742595
	4M108946	55	4	32.8663	2.17824	304.883	27.413			0.729504
	4M108947	60	4	3.49253	0.0367249	292.39	2.02868			0.502934
	Results			40(a)/36(a)	± 2s	40(r)/39(k)	± 2s	Age	± 2s	MSWD
								(Ka)
	Normal Isochron Overestimated Error			290.735	1.97062	0.524762	0.0541689	90.6129	9.35968	0.168621
					0.00677805		0.103226		0.103293	0.999982
	Full External Error								9.38365
	Analytical Error								9.35334
	Statistics			2σ Confidence Limit	1.64889		Convergence	2.11846e-06
				Error Magnification	1		Number of Iterations	8
				Number of Data Points	21		Calculated Line	Weighted York-2

## Sheet: Inverse Isochron Table
	Inverse Isochron			39(k)/40(a+r)	± 2s	36(a)/40(a+r)	± 2s			r.i.
	4M108919	3	4	0.0050019	0.00798887	0.00346214	0.00354044			0.318953
	4M108920	5	4	0.00231982	0.000512141	0.00337193	0.000258986			0.162858
	4M108922	7	4	0.0108196	0.00254088	0.00341769	0.000917162			0.555137
	4M108923	10	4	0.0505491	0.021063	0.00307592	0.00190893			0.648443
	4M108925	12	4	0.0401672	0.0124632	0.00354217	0.00149109			0.688862
	4M108926	14	4	0.0510939	0.0228342	0.00322496	0.00209951			0.668685
	4M108927	16	4	0.00320806	0.000294227	0.00339006	0.000153234			0.232193
	4M108929	18	4	0.119593	0.0843406	0.00314279	0.00329884			0.667684
	4M108930	20	4	0.0959093	0.0215818	0.00321165	0.00106426			0.670795
	4M108931	22	4	0.204325	0.0268568	0.00287507	0.000595143			0.632796
	4M108933	24	4	0.366646	0.0369757	0.00270868	0.000445842			0.612301
	4M108934	26	4	0.146504	0.00298075	0.00315623	9.64493e-05			0.660388
	4M108935	28	4	0.65783	0.0401887	0.00216436	0.000254044			0.52024
	4M108937	31	4	0.876966	0.051728	0.00181136	0.000232607			0.459168
	4M108938	34	4	0.687754	0.0355157	0.00222604	0.000214442			0.535736
	4M108940	37	4	0.793373	0.0613657	0.00207198	0.000314946			0.508758
	4M108941	40	4	0.337861	0.0180642	0.00295435	0.000246307			0.640246
	4M108943	45	4	0.337342	0.0352705	0.00296401	0.000482629			0.641628
	4M108944	50	4	0.0772292	0.0021788	0.00328312	0.000138293			0.663337
	4M108946	55	4	0.1078	0.00662996	0.00327995	0.000294911			0.675827
	4M108947	60	4	0.0119448	0.000110335	0.00342009	2.37294e-05			0.178601
	Results			40(a)/36(a)	± 2s	40(r)/39(k)	± 2s	Age	± 2s	MSWD
								(Ka)
	Inverse Isochron Overestimated Error			290.74	1.97031	0.527081	0.0538393	91.0134	9.30287	0.168267
					0.00677686		0.102146		0.102214	0.999982
	Full External Error								9.3272
	Analytical Error								9.29644
	Statistics			2σ Confidence Limit	1.64889		Convergence	0.00113259
				Error Magnification	1		Number of Iterations	5
				Number of Data Points	21		Calculated Line	Weighted York-2
				Spreading Factor	0.461009

## Sheet: Relative Abundances
	Relative Abundances			36Ar [V]	%1s	37Ar [V]	%1s	38Ar [V]	%1s	39Ar [V]	%1s	40Ar [V]	%1s	40(r)/39(k)	± 2s	Age	± 2s	40Ar(r)	39Ar(k)	K/Ca	± 2s
																(Ka)		(%)	(%)
	4M108919	3	4	1.28285e-05	36.2616	-5.98438e-05	473.375	1.31012e-06	1614.83	1.85151e-05	71.3912	0.00370995	36.088	-1.28832	205.12	-222.48	35424.3	-0.644404	0.00888029	-0.161245	1.54377
	4M108920	5	4	0.000171904	2.79931	0.000241094	130.974	1.26813e-06	1657.83	0.00011839	10.7043	0.0509619	2.62748	8.52637	32.9387	1471.72	5683.18	1.97796	0.0565749	0.254985	0.670166
	4M108922	7	4	4.90224e-05	9.60318	0.000331009	85.9877	-5.38229e-05	36.8962	0.000155146	7.08844	0.0143182	9.35212	0.598718	24.7285	103.383	4269.84	0.647783	0.0741346	0.243365	0.419952
	4M108923	10	4	2.03106e-05	23.0859	0.000744634	45.3379	7.22625e-06	283.137	0.000331055	3.84721	0.00653917	20.474	2.09361	11.5634	361.485	1996.35	10.5826	0.158178	0.230824	0.210056
	4M108925	12	4	3.16501e-05	14.7509	0.000111063	272.006	1.32676e-05	169.521	0.000358639	3.96742	0.00892699	14.9976	-0.739605	10.6361	-127.719	1836.75	-2.9707	0.171589	1.67879	9.13383
	4M108926	14	4	1.966e-05	23.8394	0.000301369	116.906	4.61758e-06	491.34	0.000310423	3.59352	0.00607166	22.0531	1.22333	12.3181	211.231	2126.83	6.25025	0.148452	0.53526	1.25209
	4M108927	16	4	0.000292819	1.64234	0.000659137	47.7947	6.97103e-05	29.0668	0.000277388	4.30755	0.0863236	1.55127	4.52251	14.1427	780.773	2441.09	1.45084	0.132525	0.218473	0.209687
	4M108929	18	4	1.2151e-05	38.3889	0.00064608	54.5504	4.56873e-05	50.809	0.000456009	2.77923	0.00380957	35.1485	0.722381	8.36754	124.736	1444.8	8.63846	0.218008	0.36666	0.400548
	4M108930	20	4	3.92964e-05	11.9608	0.00315657	12.8082	4.79406e-05	37.4265	0.00115055	1.23887	0.0119741	11.1817	0.692035	3.33287	119.496	575.477	6.63681	0.549542	0.189175	0.0486868
	4M108931	22	4	6.19263e-05	7.58392	0.0122481	2.35158	7.59623e-05	25.3566	0.0041786	0.384441	0.020412	6.55982	0.803702	0.917653	138.777	158.447	16.4193	1.99559	0.177043	0.00843762
	4M108933	24	4	7.95433e-05	5.8823	0.0286333	1.12038	0.000194749	11.9549	0.00975793	0.12795	0.0265666	5.03949	0.579812	0.392302	100.118	67.7385	21.2531	4.66012	0.176849	0.00398865
	4M108934	26	4	0.000432488	1.10264	0.0576337	0.651977	0.000401849	7.34052	0.0194052	0.0915058	0.132196	1.01304	0.563018	0.203633	97.2187	35.1612	8.2476	9.26718	0.174722	0.00230074
	4M108935	28	4	0.000117836	4.03176	0.0864906	0.441062	0.000469483	6.57459	0.0289021	0.0667927	0.0438644	3.05249	0.5637	0.133619	97.3365	23.072	37.0648	13.8023	0.173404	0.00154718
	4M108937	31	4	0.000113867	4.11216	0.119187	0.39198	0.000643439	4.05386	0.0399052	0.0549802	0.0454372	2.94692	0.539859	0.0960769	93.2199	16.5896	47.3147	19.0569	0.173741	0.00137548
	4M108938	34	4	0.000143952	3.25678	0.107381	0.384012	0.000617119	3.60498	0.0357474	0.0628514	0.0518936	2.57999	0.513105	0.107388	88.6002	18.5426	35.272	17.0712	0.172749	0.00134451
	4M108940	37	4	9.35272e-05	5.01326	0.0821285	0.520795	0.00046988	5.88975	0.0275256	0.0539628	0.0346417	3.86485	0.501247	0.139281	86.5526	24.0498	39.7454	13.145	0.173918	0.00182128
	4M108941	40	4	0.000161723	2.92981	0.0512604	0.679742	0.000303512	6.44967	0.0169751	0.108492	0.0501494	2.67047	0.417832	0.227536	72.1493	39.2891	14.1136	8.10638	0.171839	0.00236585
	4M108943	45	4	8.28271e-05	5.72334	0.0258908	1.39891	0.000177773	14.0223	0.00866248	0.14222	0.0256314	5.22452	0.410156	0.444972	70.8239	76.8342	13.833	4.1368	0.173619	0.0048827
	4M108944	50	4	0.000319593	1.53849	0.0239903	1.28107	0.000164826	16.0718	0.00738485	0.137823	0.0954119	1.40374	0.590402	0.538345	101.947	92.9556	4.55938	3.52603	0.159709	0.00411571
	4M108946	55	4	0.000147613	3.20802	0.0148668	2.08415	0.000102302	19.3551	0.00473223	0.335738	0.0438057	3.05642	0.431526	0.815669	74.5139	140.843	4.6515	2.25966	0.165159	0.00697346
	4M108947	60	4	0.000873032	0.301875	0.00937725	3.01239	0.000256656	9.13309	0.00304689	0.428785	0.254538	0.169161	0.483981	0.809199	83.5714	139.725	0.578099	1.45496	0.168599	0.0102605
			S	0.00327757	0.649595	0.625219	0.255106	0.00401476	2.65005	0.2094	0.0330111	1.01718	0.59022
	Information on Analysis and Constants Used in Calculations									Results		40(a)/36(a)	± 2s	40(r)/39(k)	± 2s	Age	± 2s	MSWD	39Ar(k)	K/Ca	± 2s
																(Ka)			(%,n)
	Sample = 50299-026-ROV-03 HBL				Age Equations = Min et al. (2000)					Age Plateau Overestimated Error				0.526501	0.0523146	90.9132	9.03977	0.158335	100	0.173069	0.00112938
	Material = hbl				Negative Intensities = Allowed										0.0993627		0.0994329	0.999993	21
	Location = Laser				Decay Constant 40K = 5.531 ± 0.013 E-10 1/a					Full External Error							9.06475	1.63246	2σ Confidence Limit
	Analyst = Adam Frew				Decay Constant 39Ar = 2.940 ± 0.029 E-07 1/h					Analytical Error							9.03316	1	Error Magnification
	Project = BISMARCK ARCHIPELAGO_MCINNES_2024				Decay Constant 37Ar = 8.264 ± 0.009 E-04 1/h
	Mass Discrimination Law = POW				Decay Constant 36Cl = 2.303 ± 0.046 E-06 1/a					Total Fusion Age				0.538233	0.0832181	92.939	14.3736		21	0.173798	0.000894174
	Irradiation = I36t20mn				Decay Constant 40K(EC,β⁺) = 0.576 ± 0.002 E-10 1/a										0.154614		0.154656
	J = 0.00009550 ± 0.00000018				Decay Constant 40K(β⁻) = 4.955 ± 0.013 E-10 1/a					Full External Error							14.39
	FCs = 28.294 ± 0.037 Ma				Atmospheric Ratio 40/36(a) = 290.70 ± 0.99					Analytical Error							14.3693
	IGSN = Undefined				Atmospheric Ratio 38/36(a) = 0.1869 ± 0.0002
	Preferred Age = Undefined				Production Ratio 39/37(ca) = 0.000695 ± 0.000009					Normal Isochron Overestimated Error		290.735	1.97062	0.524762	0.0541689	90.6129	9.35968	0.168621	100
	Classification = Undefined				Production Ratio 38/37(ca) = 0.000020 ± 0.000001								0.00677805		0.103226		0.103293	0.999982	21
	Experiment Type = Undefined				Production Ratio 36/37(ca) = 0.000265 ± 0.000002					Full External Error							9.38365	1.64889	2σ Confidence Limit
	Extraction Method = Undefined				Production Ratio 40/39(k) = 0.000702 ± 0.000087					Analytical Error							9.35334	1	Error Magnification
	Heating = 60 sec				Production Ratio 38/39(k) = 0.012150 ± 0.000030												8		Number of Iterations
	Isolation = 3.00 min				Production Ratio 36/38(cl) = 263.00 ± 13.15												2.11846e-06		Convergence
	Instrument = ARGUS VI				Scaling Ratio K/Ca = 0.520
	Lithology = Undefined				Abundance Ratio 40K/K = 1.1700 ± 0.0100 E-04					Inverse Isochron Overestimated Error		290.74	1.97031	0.527081	0.0538393	91.0134	9.30287	0.168267	100
	Lat-Lon = Undefined - Undefined				Atomic Weight K = 39.0983 ± 0.0001 g								0.00677686		0.102146		0.102214	0.999982	21
	Feature = Undefined									Full External Error							9.3272	1.64889	2σ Confidence Limit
										Analytical Error							9.29644	1	Error Magnification
																	5		Number of Iterations
																	0.00113259		Convergence
																	0.461009		Spreading Factor

## Sheet: Degassing Patterns
	Degassing Patterns			36Ar(a) [V]	%1s	36Ar(c) [V]	%1s	36Ar(ca) [V]	%1s	36Ar(cl) [V]	%1s	37Ar(ca) [V]	%1s	38Ar(a) [V]	%1s	38Ar(c) [V]	%1s	38Ar(k) [V]	%1s	38Ar(ca) [V]	%1s	38Ar(cl) [V]	%1s	39Ar(k) [V]	%1s	39Ar(ca) [V]	%1s	40Ar(r) [V]	%1s	40Ar(a) [V]	%1s	40Ar(c) [V]	%1s	40Ar(k) [V]	%1s
	4M108919	3	4	1.28443e-05	36.2215	0	0	-1.58586e-08	473.376	0	0	-5.98438e-05	473.375	2.4006e-06	36.2217	0	0	2.25464e-07	71.2395	-1.17294e-09	473.392	0	0	1.85567e-05	71.2391	-4.15915e-08	473.377	-2.3907e-05	7960.43	0.00373384	36.2231	0	0	1.30268e-08	72.3102
	4M108920	5	4	0.00017184	2.80078	0	0	6.38899e-08	130.977	0	0	0.000241094	130.974	3.21168e-05	2.80256	0	0	1.4364e-06	10.724	4.72544e-09	131.036	0	0	0.000118222	10.7211	1.6756e-07	130.981	0.00100801	192.86	0.0499538	2.82134	0	0	8.29918e-08	16.3922
	4M108922	7	4	4.89347e-05	9.62163	0	0	8.77174e-08	85.9917	0	0	0.000331009	85.9877	9.14589e-06	9.62215	0	0	1.88222e-06	7.10451	6.48778e-09	86.0807	0	0	0.000154915	7.10011	2.30051e-07	85.9975	9.27507e-05	2065.11	0.0142253	9.62763	0	0	1.08751e-07	14.2889
	4M108923	10	4	2.01132e-05	23.3166	0	0	1.97328e-07	45.3455	0	0	0.000744634	45.3379	3.75917e-06	23.3168	0	0	4.01602e-06	3.86199	1.45948e-08	45.514	0	0	0.000330537	3.85389	5.1752e-07	45.3566	0.000692014	276.133	0.00584692	23.3191	0	0	2.32037e-07	12.9851
	4M108925	12	4	3.162e-05	14.7671	0	0	2.94317e-08	272.008	6.46016e-10	750.547	0.000111063	272.006	5.90978e-06	14.7674	0	0	4.35652e-06	3.97657	2.17684e-09	272.036	2.99915e-06	750.549	0.000358562	3.96871	7.71888e-08	272.01	-0.000265194	719.025	0.00919193	14.771	0	0	2.5171e-07	13.0196
	4M108926	14	4	1.95801e-05	23.9414	0	0	7.98628e-08	116.909	0	0	0.000301369	116.906	3.65953e-06	23.9416	0	0	3.76909e-06	3.60549	5.90684e-09	116.974	0	0	0.000310213	3.59682	2.09452e-07	116.913	0.000379494	503.454	0.00569195	23.9438	0	0	2.1777e-07	12.9111
	4M108927	16	4	0.000292642	1.64359	0	0	1.74671e-07	47.8019	2.50728e-09	174.304	0.000659137	47.7947	5.46948e-05	1.64662	0	0	3.3647e-06	4.32263	1.29191e-08	47.9618	1.16379e-05	174.315	0.00027693	4.3154	4.581e-07	47.8124	0.00125242	156.299	0.085071	1.67838	0	0	1.94405e-07	13.1295
	4M108929	18	4	1.19717e-05	38.9719	0	0	1.71211e-07	54.5567	8.16715e-09	61.3252	0.00064608	54.5504	2.2375e-06	38.9721	0	0	5.53506e-06	2.7937	1.26632e-08	54.6968	3.7902e-05	61.3578	0.00045556	2.78249	4.49026e-07	54.5659	0.000329088	579.157	0.00348016	38.9734	0	0	3.19803e-07	12.7084
	4M108930	20	4	3.84541e-05	12.2259	0	0	8.36491e-07	12.835	5.76235e-09	67.2183	0.00315657	12.8082	7.18708e-06	12.2263	0	0	1.39525e-05	1.2664	6.18688e-08	13.4183	2.67392e-05	67.2481	0.00114835	1.24148	2.19382e-06	12.874	0.0007947	240.799	0.0111786	12.2306	0	0	8.06143e-07	12.462
	4M108931	22	4	5.86775e-05	8.00501	0	0	3.24576e-06	2.49376	3.03644e-09	136.888	0.0122481	2.35158	1.09668e-05	8.00564	0	0	5.06666e-05	0.45927	2.40063e-07	4.64004	1.40888e-05	136.903	0.00417009	0.385265	8.51245e-06	2.68699	0.00335151	57.0878	0.0170576	8.01223	0	0	2.9274e-06	12.406
	4M108933	24	4	7.1942e-05	6.50548	0	0	7.58782e-06	1.39433	1.34563e-08	37.3833	0.0286333	1.12038	1.3446e-05	6.50625	0	0	0.000118317	0.280981	5.61212e-07	4.15394	6.24243e-05	37.4368	0.00973803	0.128259	1.99001e-05	1.71617	0.00564623	33.8299	0.0209135	6.51436	0	0	6.8361e-06	12.4007
	4M108934	26	4	0.000417196	1.14371	0	0	1.52729e-05	1.05545	1.88545e-08	33.8158	0.0576337	0.651977	7.7974e-05	1.14807	0	0	0.000235287	0.266303	1.12962e-06	4.05279	8.74583e-05	33.8749	0.0193652	0.0917444	4.00554e-05	1.45433	0.010903	18.0838	0.121279	1.19318	0	0	1.35944e-05	12.4003
	4M108935	28	4	9.48947e-05	5.01161	0	0	2.292e-05	0.939912	2.14787e-08	31.0815	0.0864906	0.441062	1.77358e-05	5.01261	0	0	0.00035043	0.258821	1.69522e-06	4.02424	9.96219e-05	31.1457	0.028842	0.0669931	6.0111e-05	1.37278	0.0162582	11.8518	0.0275859	5.02313	0	0	2.02471e-05	12.4002
	4M108937	31	4	8.22523e-05	5.70365	0	0	3.15846e-05	0.917904	3.05971e-08	18.5328	0.119187	0.39198	1.5373e-05	5.70453	0	0	0.000483842	0.256014	2.33607e-06	4.01916	0.000141888	18.6404	0.0398223	0.0551669	8.2835e-05	1.35781	0.0214985	8.89815	0.0239107	5.71378	0	0	2.79553e-05	12.4001
	4M108938	34	4	0.000115461	4.06665	0	0	2.84559e-05	0.91453	3.45083e-08	14.0836	0.107381	0.384012	2.15798e-05	4.06787	0	0	0.000433425	0.257827	2.10466e-06	4.01839	0.00016001	14.2249	0.0356728	0.0630467	7.46296e-05	1.35553	0.0183039	10.4643	0.0335647	4.08083	0	0	2.50423e-05	12.4002
	4M108940	37	4	7.1737e-05	6.5428	0	0	2.1764e-05	0.979861	2.6126e-08	22.9648	0.0821285	0.520795	1.34077e-05	6.54357	0	0	0.000333743	0.255798	1.60972e-06	4.03376	0.00012112	23.0517	0.0274685	0.0541532	5.70793e-05	1.40044	0.0137685	13.8934	0.020854	6.55163	0	0	1.92829e-05	12.4001
	4M108941	40	4	0.000148124	3.20031	0	0	1.3584e-05	1.07282	1.48866e-08	28.4845	0.0512604	0.679742	2.76844e-05	3.20187	0	0	0.000205815	0.272634	1.0047e-06	4.05735	6.90077e-05	28.5547	0.0169395	0.108764	3.56259e-05	1.46699	0.00707788	27.228	0.0430596	3.21832	0	0	1.18915e-05	12.4005
	4M108943	45	4	7.59535e-05	6.24303	0	0	6.86106e-06	1.62661	1.25228e-08	43.0301	0.0258908	1.39891	1.41957e-05	6.24383	0	0	0.00010503	0.287796	5.0746e-07	4.23756	5.80392e-05	43.0766	0.00864448	0.142571	1.79941e-05	1.9097	0.00354559	54.244	0.0220797	6.25228	0	0	6.06843e-06	12.4008
	4M108944	50	4	0.000313232	1.57004	0	0	6.35742e-06	1.52645	3.51504e-09	162.751	0.0239903	1.28107	5.85431e-05	1.57322	0	0	8.95234e-05	0.285654	4.70209e-07	4.20014	1.62896e-05	162.763	0.00736818	0.138197	1.66732e-05	1.82514	0.00435019	45.5912	0.0910565	1.60643	0	0	5.17246e-06	12.4008
	4M108946	55	4	0.00014367	3.29665	0	0	3.93971e-06	2.24334	3.83904e-09	111.46	0.0148668	2.08415	2.68519e-05	3.29817	0	0	5.73711e-05	0.419217	2.9139e-07	4.51039	1.77878e-05	111.478	0.0047219	0.336516	1.03324e-05	2.45635	0.00203762	94.5091	0.0417648	3.31414	0	0	3.31477e-06	12.4046
	4M108947	60	4	0.000870534	0.302873	0	0	2.48497e-06	3.12464	1.22663e-08	41.3107	0.00937725	3.01239	0.000162703	0.318955	0	0	3.69405e-05	0.497188	1.83794e-07	5.00744	5.68291e-05	41.3591	0.00304037	0.429762	6.51719e-06	3.28093	0.00147148	83.5971	0.253064	0.455337	0	0	2.13434e-06	12.4074
			S	0.00311167	0.684539	0	0	0.000165683	0.387893	2.1217e-07	9.72795	0.625219	0.255106	0.000581572	0.685475	0	0	0.00253893	0.0937974	1.22543e-05	1.43112	0.000983844	9.74925	0.208965	0.0330977	0.000434527	0.523962	0.112472	7.73061	0.904564	0.695288	0	0	0.000146694	4.35321
			S							0.00327757	0.650187	0.625219	0.255106									0.0041166	2.33275			0.2094	0.0330469							1.01718	1.05497

## Sheet: Additional Parameters
	Additional Parameters			40Ar/39Ar	1s	37Ar/39Ar	1s	36Ar/39Ar	1s	Time (days)	37Ar (decay)	39Ar (decay)	40Ar (moles)
	4M108919	3	4	200.374	160.287	-3.23216	15.4733	0.692863	0.554793	126.452	12.2805	1.00089	1.48398e-16
	4M108920	5	4	430.459	47.4457	2.03645	2.67612	1.45202	0.160656	126.464	12.2834	1.00089	2.03848e-15
	4M108922	7	4	92.2886	10.83	2.13354	1.8408	0.315977	0.0377148	126.488	12.2892	1.00089	5.72727e-16
	4M108923	10	4	19.7525	4.11491	2.24928	1.02344	0.0613511	0.0143588	126.499	12.2921	1.00089	2.61567e-16
	4M108925	12	4	24.8913	3.86151	0.309679	0.842438	0.0882505	0.0134804	126.523	12.2978	1.00089	3.57079e-16
	4M108926	14	4	19.5593	4.37033	0.970834	1.1355	0.063333	0.0152688	126.535	12.3007	1.00089	2.42866e-16
	4M108927	16	4	311.201	14.2479	2.37622	1.14031	1.05563	0.0486646	126.547	12.3036	1.00089	3.45294e-15
	4M108929	18	4	8.35415	2.94553	1.41681	0.773879	0.0266465	0.0102561	126.57	12.3093	1.00089	1.52383e-16
	4M108930	20	4	10.4073	1.17084	2.74354	0.353038	0.0341546	0.004107	126.583	12.3124	1.00089	4.78965e-16
	4M108931	22	4	4.88488	0.320989	2.93115	0.0698435	0.0148199	0.00112537	126.594	12.3153	1.00089	8.1648e-16
	4M108933	24	4	2.72256	0.137248	2.93436	0.0330896	0.00815165	0.000479618	126.618	12.321	1.00089	1.06266e-15
	4M108934	26	4	6.81236	0.0692932	2.97001	0.0195536	0.0222872	0.000246592	126.63	12.3239	1.00089	5.28782e-15
	4M108935	28	4	1.51769	0.0463384	2.99254	0.0133494	0.00407708	0.0001644	126.642	12.3268	1.00089	1.75457e-15
	4M108937	31	4	1.13863	0.0335603	2.98676	0.0118221	0.00285345	0.000117349	126.665	12.3326	1.00089	1.81749e-15
	4M108938	34	4	1.45167	0.0374641	3.00387	0.0116887	0.00402692	0.000131172	126.677	12.3355	1.00089	2.07574e-15
	4M108940	37	4	1.25853	0.048645	2.98371	0.0156222	0.00339782	0.000170352	126.701	12.3412	1.00089	1.38567e-15
	4M108941	40	4	2.95428	0.0789584	3.01973	0.0207862	0.00952703	0.000279316	126.713	12.3443	1.00089	2.00598e-15
	4M108943	45	4	2.95889	0.154645	2.98884	0.0420267	0.0095616	0.000547412	126.737	12.3501	1.00089	1.02525e-15
	4M108944	50	4	12.9199	0.182235	3.24858	0.0418568	0.0432768	0.000668475	126.749	12.353	1.00089	3.81648e-15
	4M108946	55	4	9.25689	0.284631	3.14161	0.0663199	0.0311932	0.00100615	126.772	12.3588	1.00089	1.75223e-15
	4M108947	60	4	83.5403	0.385077	3.07765	0.0936453	0.286532	0.00150255	126.784	12.3617	1.0009	1.01815e-14

## Sheet: Procedure Blanks
	Procedure Blanks		36Ar [V]	1s	37Ar [V]	1s	38Ar [V]	1s	39Ar [V]	1s	40Ar [V]	1s
	4M108919	3	2.25922e-05	4.531e-06	-1.38159e-05	1.8075e-05	6.15267e-06	1.64422e-05	2.62867e-05	8.95945e-06	0.00660967	0.00133875
	4M108920	5	2.12225e-05	4.531e-06	-1.06513e-05	1.8075e-05	9.9433e-06	1.64422e-05	2.457e-05	8.95945e-06	0.00627149	0.00133875
	4M108922	7	2.29344e-05	4.531e-06	-4.34595e-06	1.8075e-05	1.2029e-05	1.64422e-05	2.30047e-05	8.95945e-06	0.00686585	0.00133875
	4M108923	10	2.52901e-05	4.531e-06	-1.39033e-06	1.8075e-05	1.10276e-05	1.64422e-05	2.29571e-05	8.95945e-06	0.0075887	0.00133875
	4M108925	12	3.14985e-05	4.531e-06	3.76402e-06	1.8075e-05	6.50385e-06	1.64422e-05	2.38785e-05	8.95945e-06	0.00945266	0.00133875
	4M108926	14	3.4875e-05	4.531e-06	5.85778e-06	1.8075e-05	3.53209e-06	1.64422e-05	2.46841e-05	8.95945e-06	0.010457	0.00133875
	4M108927	16	3.81848e-05	4.531e-06	7.58156e-06	1.8075e-05	4.11601e-07	1.64422e-05	2.56206e-05	8.95945e-06	0.0114385	0.00133875
	4M108929	18	4.41098e-05	4.531e-06	9.85632e-06	1.8075e-05	-5.45486e-06	1.64422e-05	2.76246e-05	8.95945e-06	0.0131935	0.00133875
	4M108930	20	4.67158e-05	4.531e-06	1.04302e-05	1.8075e-05	-7.97962e-06	1.64422e-05	2.86293e-05	8.95945e-06	0.0139673	0.00133875
	4M108931	22	4.88139e-05	4.531e-06	1.05966e-05	1.8075e-05	-9.79883e-06	1.64422e-05	2.94722e-05	8.95945e-06	0.0145934	0.00133875
	4M108933	24	5.21326e-05	4.531e-06	9.99069e-06	1.8075e-05	-1.13756e-05	1.64422e-05	3.06812e-05	8.95945e-06	0.0155979	0.00133875
	4M108934	26	5.35475e-05	4.531e-06	9.32894e-06	1.8075e-05	-1.09936e-05	1.64422e-05	3.09795e-05	8.95945e-06	0.0160352	0.00133875
	4M108935	28	5.49984e-05	4.531e-06	8.52398e-06	1.8075e-05	-9.78065e-06	1.64422e-05	3.10382e-05	8.95945e-06	0.016489	0.00133875
	4M108937	31	5.88543e-05	4.531e-06	6.85263e-06	1.8075e-05	-4.86323e-06	1.64422e-05	3.03667e-05	8.95945e-06	0.0176971	0.00133875
	4M108938	34	6.17865e-05	4.531e-06	6.20377e-06	1.8075e-05	-1.22307e-06	1.64422e-05	2.96161e-05	8.95945e-06	0.0186078	0.00133875
	4M108940	37	7.1289e-05	4.531e-06	5.92382e-06	1.8075e-05	8.06811e-06	1.64422e-05	2.72788e-05	8.95945e-06	0.0215237	0.00133875
	4M108941	40	7.91359e-05	4.531e-06	6.65163e-06	1.8075e-05	1.38336e-05	1.64422e-05	2.56069e-05	8.95945e-06	0.0239097	0.00133875
	4M108943	45	0.000101609	4.531e-06	1.05545e-05	1.8075e-05	2.55615e-05	1.64422e-05	2.17143e-05	8.95945e-06	0.030694	0.00133875
	4M108944	50	0.000117642	4.531e-06	1.41305e-05	1.8075e-05	3.14582e-05	1.64422e-05	1.94598e-05	8.95945e-06	0.0355106	0.00133875
	4M108946	55	0.000162194	4.531e-06	2.55807e-05	1.8075e-05	4.21929e-05	1.64422e-05	1.45078e-05	8.95945e-06	0.0488421	0.00133875
	4M108947	60	0.000191992	1.45211e-06	3.39148e-05	1.8075e-05	4.65046e-05	1.64422e-05	1.18974e-05	8.95945e-06	0.0577333	0.000429048

## Sheet: Intercept Values
	Intercept Values		36Ar [V]	1s	r2			37Ar [V]	1s	r2			38Ar [V]	1s	r2			39Ar [V]	1s	r2			40Ar [V]	1s	r2
	4M108919	3	3.51126e-05	2.86592e-07	0.636729	EXP	10 of 10	-1.86009e-05	1.36516e-05	0.231374	EXP	10 of 10	7.44695e-06	1.29027e-05	0.030531	EXP	10 of 10	4.46733e-05	9.59327e-06	0.00504012	EXP	10 of 10	0.0103196	1.56207e-05	0.969864	EXP	9 of 10
	4M108920	5	0.000188997	1.21949e-06	0.883923	EXP	10 of 10	8.6217e-06	1.76206e-05	0.000172054	EXP	10 of 10	1.11961e-05	1.2689e-05	0.385331	EXP	10 of 10	0.000142138	8.83774e-06	0.149275	EXP	10 of 10	0.0572334	2.64137e-05	0.996439	EXP	10 of 10
	4M108922	7	7.07794e-05	7.59939e-07	0.599833	EXP	10 of 10	2.21025e-05	1.38023e-05	0.0963462	EXP	10 of 10	-4.11429e-05	1.07021e-05	0.786102	EXP	10 of 10	0.000177073	6.24463e-06	0.217855	EXP	10 of 10	0.021184	2.82719e-05	0.745293	EXP	10 of 10
	4M108923	10	4.51129e-05	6.4158e-07	0.0411546	EXP	10 of 10	5.80938e-05	2.00146e-05	0.411085	EXP	10 of 10	1.81664e-05	1.17563e-05	0.0705399	EXP	10 of 10	0.000351713	8.92686e-06	0.0303265	EXP	10 of 10	0.0141279	1.40708e-05	0.859958	EXP	10 of 10
	4M108925	12	6.23884e-05	4.80294e-07	0.843238	EXP	10 of 10	1.2632e-05	1.59731e-05	0.136086	EXP	10 of 10	1.9611e-05	1.49451e-05	0.293857	EXP	10 of 10	0.000380027	1.09257e-05	0.349764	EXP	10 of 10	0.0183796	1.44456e-05	0.556156	EXP	10 of 10
	4M108926	14	5.40628e-05	6.27187e-07	0.27443	EXP	10 of 10	2.99154e-05	2.15474e-05	0.00182136	EXP	10 of 10	8.09382e-06	1.52324e-05	0.0734145	EXP	10 of 10	0.000332952	6.51419e-06	0.10557	EXP	10 of 10	0.0165286	2.51085e-05	0.0722554	EXP	10 of 10
	4M108927	16	0.000323971	1.17582e-06	0.95758	EXP	10 of 10	6.01866e-05	1.7476e-05	0.388558	EXP	10 of 10	6.92787e-05	1.14172e-05	0.184991	EXP	10 of 10	0.000301083	7.77918e-06	0.00706459	EXP	10 of 10	0.0977621	3.10608e-05	0.9989	EXP	10 of 10
	4M108929	18	5.5969e-05	4.42956e-07	0.753869	EXP	10 of 10	6.13952e-05	2.15338e-05	0.000225269	EXP	10 of 10	3.96798e-05	1.5986e-05	0.389478	EXP	10 of 10	0.000480468	8.83779e-06	0.443749	EXP	10 of 10	0.0170031	2.607e-05	0.0121059	EXP	10 of 10
	4M108930	20	8.50683e-05	7.14762e-07	0.79613	EXP	10 of 10	0.000262172	2.6691e-05	0.114147	EXP	10 of 10	3.93812e-05	6.62168e-06	0.499728	EXP	10 of 10	0.00117119	1.0953e-05	0.684179	EXP	10 of 10	0.0259414	2.05558e-05	0.937263	EXP	10 of 10
	4M108931	22	0.000109253	6.8893e-07	0.612044	EXP	10 of 10	0.000987179	1.38797e-05	0.860297	EXP	10 of 10	6.52447e-05	9.57782e-06	0.00781648	EXP	10 of 10	0.00417906	1.31405e-05	0.968572	EXP	10 of 10	0.0350054	2.51317e-05	0.986423	EXP	10 of 10
	4M108933	24	0.000129765	5.61438e-07	0.942274	EXP	10 of 10	0.00229194	1.68225e-05	0.769722	EXP	10 of 10	0.000181017	1.60828e-05	0.0327949	EXP	10 of 10	0.00972087	8.06395e-06	0.9977	EXP	10 of 10	0.0421645	1.33313e-05	0.997757	EXP	10 of 10
	4M108934	26	0.000475648	9.36065e-07	0.986647	EXP	10 of 10	0.00460142	1.9791e-05	0.92852	EXP	10 of 10	0.000385995	2.40582e-05	0.00516941	EXP	10 of 10	0.0193015	1.40482e-05	0.998298	EXP	10 of 10	0.148231	3.44628e-05	0.999474	EXP	10 of 10
	4M108935	28	0.000170004	9.75009e-07	0.880288	EXP	10 of 10	0.00689824	1.40005e-05	0.977344	EXP	10 of 10	0.000454024	2.56791e-05	0.093651	EXP	10 of 10	0.0287325	1.46053e-05	0.999145	EXP	10 of 10	0.0603533	2.32718e-05	0.997649	EXP	10 of 10
	4M108937	31	0.000169987	5.80352e-07	0.968168	EXP	9 of 10	0.00949668	1.72199e-05	0.982915	EXP	10 of 10	0.000630793	1.98376e-05	0.00106659	EXP	10 of 10	0.0396585	1.59221e-05	0.999484	EXP	10 of 10	0.0631343	2.53911e-05	0.997499	EXP	10 of 10
	4M108938	34	0.000202281	6.14609e-07	0.967669	EXP	10 of 10	0.00855399	1.15608e-05	0.990267	EXP	10 of 10	0.000608432	1.45792e-05	0.309226	EXP	10 of 10	0.0355288	1.74488e-05	0.99922	EXP	10 of 10	0.0705013	1.58127e-05	0.999261	EXP	10 of 10
	4M108940	37	0.00016257	6.31849e-07	0.960269	EXP	10 of 10	0.00654051	2.16954e-05	0.942085	EXP	10 of 10	0.000472265	2.18416e-05	0.109067	EXP	10 of 10	0.0273618	8.38203e-06	0.999692	EXP	10 of 10	0.0561654	1.62116e-05	0.998634	EXP	10 of 10
	4M108941	40	0.000236975	9.05063e-07	0.962228	EXP	10 of 10	0.00408419	1.73498e-05	0.890523	EXP	10 of 10	0.000313675	1.01789e-05	0.227996	LIN	9 of 10	0.0168829	1.51231e-05	0.997423	EXP	10 of 10	0.074059	3.55218e-05	0.996863	EXP	10 of 10
	4M108943	45	0.000182447	9.30786e-07	0.907063	EXP	10 of 10	0.00206909	2.16042e-05	0.364781	EXP	10 of 10	0.000201184	1.8333e-05	0.374235	EXP	10 of 10	0.00862404	7.92238e-06	0.997032	EXP	10 of 10	0.0563254	3.10688e-05	0.994766	EXP	10 of 10
	4M108944	50	0.000429559	1.53588e-06	0.95501	EXP	10 of 10	0.00192111	1.54714e-05	0.747854	EXP	10 of 10	0.000194291	2.03598e-05	0.0788167	EXP	10 of 10	0.00735303	4.13046e-06	0.998891	EXP	10 of 10	0.130922	3.94977e-05	0.998965	EXP	10 of 10
	4M108946	55	0.000306262	8.94804e-07	0.9671	EXP	10 of 10	0.00120679	1.63568e-05	0.463789	EXP	10 of 10	0.000143258	1.05967e-05	0.0111896	EXP	10 of 10	0.00471388	1.29104e-05	0.977616	EXP	10 of 10	0.0926478	1.89105e-05	0.999455	EXP	10 of 10
	4M108947	60	0.00104406	1.86136e-06	0.988895	EXP	10 of 10	0.000778787	1.31181e-05	0.389687	EXP	10 of 10	0.000300057	1.6306e-05	0.605565	EXP	10 of 10	0.00303763	9.33962e-06	0.965681	EXP	10 of 10	0.312271	3.62914e-05	0.999877	EXP	10 of 10

## Sheet: Sample Parameters
	Sample Parameters		Sample	Material	Location	Analyst	Temp	Standard	%1s	J	%1s	MDF	%1s	Volume Ratio	Sensitivity	Day	Month	Year	Hour	Min	Resist	Irradiation	Project	Experiment	Nmb	Standard Name
								(in Ma)							(mol/volt)
	4M108919	3	50299-026-ROV-03 hbl	hbl	Laser	Adam Frew	3	28.294	0.13	9.55e-05	0.19	0.993933	0.03	1	4e-14	20	AUG	2024	14	38	1	I36t20mn	Bismarck Archipelago_McInnes_2024	50299-026-ROV-03 hbl	1	FCs
	4M108920	5	50299-026-ROV-03 hbl	hbl	Laser	Adam Frew	5	28.294	0.13	9.55e-05	0.19	0.993933	0.03	1	4e-14	20	AUG	2024	14	55	1	I36t20mn	Bismarck Archipelago_McInnes_2024	50299-026-ROV-03 hbl	1	FCs
	4M108922	7	50299-026-ROV-03 hbl	hbl	Laser	Adam Frew	7	28.294	0.13	9.55e-05	0.19	0.993933	0.03	1	4e-14	20	AUG	2024	15	29	1	I36t20mn	Bismarck Archipelago_McInnes_2024	50299-026-ROV-03 hbl	1	FCs
	4M108923	10	50299-026-ROV-03 hbl	hbl	Laser	Adam Frew	10	28.294	0.13	9.55e-05	0.19	0.993933	0.03	1	4e-14	20	AUG	2024	15	46	1	I36t20mn	Bismarck Archipelago_McInnes_2024	50299-026-ROV-03 hbl	1	FCs
	4M108925	12	50299-026-ROV-03 hbl	hbl	Laser	Adam Frew	12	28.294	0.13	9.55e-05	0.19	0.993933	0.03	1	4e-14	20	AUG	2024	16	20	1	I36t20mn	Bismarck Archipelago_McInnes_2024	50299-026-ROV-03 hbl	1	FCs
	4M108926	14	50299-026-ROV-03 hbl	hbl	Laser	Adam Frew	14	28.294	0.13	9.55e-05	0.19	0.993933	0.03	1	4e-14	20	AUG	2024	16	37	1	I36t20mn	Bismarck Archipelago_McInnes_2024	50299-026-ROV-03 hbl	1	FCs
	4M108927	16	50299-026-ROV-03 hbl	hbl	Laser	Adam Frew	16	28.294	0.13	9.55e-05	0.19	0.993933	0.03	1	4e-14	20	AUG	2024	16	54	1	I36t20mn	Bismarck Archipelago_McInnes_2024	50299-026-ROV-03 hbl	1	FCs
	4M108929	18	50299-026-ROV-03 hbl	hbl	Laser	Adam Frew	18	28.294	0.13	9.55e-05	0.19	0.993933	0.03	1	4e-14	20	AUG	2024	17	28	1	I36t20mn	Bismarck Archipelago_McInnes_2024	50299-026-ROV-03 hbl	1	FCs
	4M108930	20	50299-026-ROV-03 hbl	hbl	Laser	Adam Frew	20	28.294	0.13	9.55e-05	0.19	0.993933	0.03	1	4e-14	20	AUG	2024	17	46	1	I36t20mn	Bismarck Archipelago_McInnes_2024	50299-026-ROV-03 hbl	1	FCs
	4M108931	22	50299-026-ROV-03 hbl	hbl	Laser	Adam Frew	22	28.294	0.13	9.55e-05	0.19	0.993933	0.03	1	4e-14	20	AUG	2024	18	3	1	I36t20mn	Bismarck Archipelago_McInnes_2024	50299-026-ROV-03 hbl	1	FCs
	4M108933	24	50299-026-ROV-03 hbl	hbl	Laser	Adam Frew	24	28.294	0.13	9.55e-05	0.19	0.993933	0.03	1	4e-14	20	AUG	2024	18	37	1	I36t20mn	Bismarck Archipelago_McInnes_2024	50299-026-ROV-03 hbl	1	FCs
	4M108934	26	50299-026-ROV-03 hbl	hbl	Laser	Adam Frew	26	28.294	0.13	9.55e-05	0.19	0.993933	0.03	1	4e-14	20	AUG	2024	18	54	1	I36t20mn	Bismarck Archipelago_McInnes_2024	50299-026-ROV-03 hbl	1	FCs
	4M108935	28	50299-026-ROV-03 hbl	hbl	Laser	Adam Frew	28	28.294	0.13	9.55e-05	0.19	0.993933	0.03	1	4e-14	20	AUG	2024	19	11	1	I36t20mn	Bismarck Archipelago_McInnes_2024	50299-026-ROV-03 hbl	1	FCs
	4M108937	31	50299-026-ROV-03 hbl	hbl	Laser	Adam Frew	31	28.294	0.13	9.55e-05	0.19	0.993933	0.03	1	4e-14	20	AUG	2024	19	45	1	I36t20mn	Bismarck Archipelago_McInnes_2024	50299-026-ROV-03 hbl	1	FCs
	4M108938	34	50299-026-ROV-03 hbl	hbl	Laser	Adam Frew	34	28.294	0.13	9.55e-05	0.19	0.993933	0.03	1	4e-14	20	AUG	2024	20	2	1	I36t20mn	Bismarck Archipelago_McInnes_2024	50299-026-ROV-03 hbl	1	FCs
	4M108940	37	50299-026-ROV-03 hbl	hbl	Laser	Adam Frew	37	28.294	0.13	9.55e-05	0.19	0.993933	0.03	1	4e-14	20	AUG	2024	20	36	1	I36t20mn	Bismarck Archipelago_McInnes_2024	50299-026-ROV-03 hbl	1	FCs
	4M108941	40	50299-026-ROV-03 hbl	hbl	Laser	Adam Frew	40	28.294	0.13	9.55e-05	0.19	0.993933	0.03	1	4e-14	20	AUG	2024	20	54	1	I36t20mn	Bismarck Archipelago_McInnes_2024	50299-026-ROV-03 hbl	1	FCs
	4M108943	45	50299-026-ROV-03 hbl	hbl	Laser	Adam Frew	45	28.294	0.13	9.55e-05	0.19	0.993933	0.03	1	4e-14	20	AUG	2024	21	28	1	I36t20mn	Bismarck Archipelago_McInnes_2024	50299-026-ROV-03 hbl	1	FCs
	4M108944	50	50299-026-ROV-03 hbl	hbl	Laser	Adam Frew	50	28.294	0.13	9.55e-05	0.19	0.993933	0.03	1	4e-14	20	AUG	2024	21	45	1	I36t20mn	Bismarck Archipelago_McInnes_2024	50299-026-ROV-03 hbl	1	FCs
	4M108946	55	50299-026-ROV-03 hbl	hbl	Laser	Adam Frew	55	28.294	0.13	9.55e-05	0.19	0.993933	0.03	1	4e-14	20	AUG	2024	22	19	1	I36t20mn	Bismarck Archipelago_McInnes_2024	50299-026-ROV-03 hbl	1	FCs
	4M108947	60	50299-026-ROV-03 hbl	hbl	Laser	Adam Frew	60	28.294	0.13	9.55e-05	0.19	0.993933	0.03	1	4e-14	20	AUG	2024	22	36	1	I36t20mn	Bismarck Archipelago_McInnes_2024	50299-026-ROV-03 hbl	1	FCs

[truncated: 1 more sheets: Irradiation Constants]
