# Supplementary material for: Coupled hydrothermal venting and hydrocarbon seepage discovered at Conical Seamount, Papua New Guinea
Source: Sci Rep. 2025 Sep 19;15:32389. doi: 10.1038/s41598-025-17192-x (PMC12449473; doi:10.1038/s41598-025-17192-x)
Supplement: Supplementary file 4 — Supplementary Material 4 [file 41598_2025_17192_MOESM4_ESM.xls]

## Sheet: Hidden Data
Double Line Plot Age Plateau			Double Line Plot K/Ca Plateau			X-Y Plot Normal Isochron		X-Y Plot Inverse Isochron		Error Ellipses Normal Isochron		Error Ellipses Inverse Isochron
Ar39k%	Line 1	Line 2	Ar39k%	Line 1	Line 2	X-axis	Y-axis	X-axis	Y-axis	X-axis	Y-axis	X-axis	Y-axis
0	-761.802	688.623	0	-0.559202	0.223681	4.87645	292.467	0.0166735	0.00341919			0.018418	0.00344571
0.0219938	-761.802	688.623	0.0219938	-0.559202	0.223681	2.56415	292.899	0.00875439	0.00341414			0.0183595	0.00338348
0.0219938	255.45	-336.355	0.0219938	3.56433	-5.28309	4.70473	294.721	0.0159633	0.00339304			0.0181861	0.00332368
0.086397	255.45	-336.355	0.086397	3.56433	-5.28309	6.56706	294.806	0.0222759	0.00339206			0.0179096	0.00327039
0.086397	-102.135	191.737	0.086397	-1.36681	0.256765	10.8923	296.411	0.0367472	0.00337369			0.0175489	0.00322724
0.216647	-102.135	191.737	0.216647	-1.36681	0.256765	11.0341	299.028	0.0368998	0.00334416			0.0171285	0.00319718
0.216647	132.294	-63.6091	0.216647	4.79163	-1.89754	14.6064	304.42	0.0479811	0.00328493			0.0166771	0.00318224
0.420766	132.294	-63.6091	0.420766	4.79163	-1.89754	20.2159	304.003	0.066499	0.00328944			0.0162255	0.00318345
0.420766	-28.0022	120.315	0.420766	-11.2804	5.70064	22.4731	303.661	0.0740074	0.00329315			0.0158044	0.00320073
0.666816	-28.0022	120.315	0.666816	-11.2804	5.70064	31.0918	310.452	0.10015	0.00322111			0.0154425	0.00323289
0.666816	148.489	24.5392	0.666816	2.12393	-6.21897	31.1927	309.222	0.100875	0.00323392			0.0151646	0.00327775
1.00241	148.489	24.5392	1.00241	2.12393	-6.21897	39.3304	312.676	0.125787	0.0031982			0.0149894	0.00333225
1.00241	81.3357	176.857	1.00241	-7.30787	1.71256	54.0482	321.994	0.167855	0.00310565			0.014929	0.00339267
1.51865	81.3357	176.857	1.51865	-7.30787	1.71256	66.2387	327.245	0.202413	0.00305582			0.0149875	0.0034549
1.51865	117.041	62.3906	1.51865	1225.89	-1327.74	91.0213	339.885	0.2678	0.00294217			0.015161	0.0035147
2.26651	117.041	62.3906	2.26651	1225.89	-1327.74	126.351	360.755	0.350241	0.00277196			0.0154374	0.00356799
2.26651	51.7287	104.413	2.26651	-2144.09	1990.8	146.02	370.04	0.394607	0.00270241			0.0157982	0.00361114
3.21677	51.7287	104.413	3.21677	-2144.09	1990.8	225.714	408.83	0.552098	0.00244601			0.0162185	0.00364121
3.21677	113.563	74.7277	3.21677	873.903	-778.753	305.333	449.381	0.679452	0.00222528			0.0166699	0.00365615
4.20798	113.563	74.7277	4.20798	873.903	-778.753	329.481	457.677	0.719899	0.00218495			0.0171215	0.00365493
4.20798	71.634	102.433	4.20798	-96.9942	52.5297	356.696	478.193	0.745924	0.0020912			0.0175426	0.00363766
6.11866	71.634	102.433	6.11866	-96.9942	52.5297	452.077	525.947	0.859548	0.00190133			0.0179045	0.0036055
6.11866	93.9928	74.3838	6.11866	1.43451	-18.8534	345.546	482.258	0.716516	0.00207358			0.0181825	0.00356064
8.84024	93.9928	74.3838	8.84024	1.43451	-18.8534							0.0183576	0.00350614
8.84024	82.3868	99.6787	8.84024	-378.1	522.676							0.018418	0.00344571
12.1961	82.3868	99.6787	12.1961	-378.1	522.676
12.1961	93.4286	82.5077	12.1961	401.62	-247.745							0.00907535	0.00341659
16.9224	93.4286	82.5077	16.9224	401.62	-247.745							0.00906451	0.00340363
16.9224	83.6779	92.3137	16.9224	-76.5637	14.1863							0.00903253	0.0033914
22.9961	83.6779	92.3137	22.9961	-76.5637	14.1863							0.00898161	0.00338071
22.9961	95.0518	88.7729	22.9961	936.473	-668.668							0.00891519	0.0033723
29.9138	95.0518	88.7729	29.9138	936.473	-668.668							0.00883782	0.00336674
29.9138	87.9874	93.0349	29.9138	-14.3407	104.35							0.00875477	0.00336442
40.1308	87.9874	93.0349	40.1308	-14.3407	104.35							0.00867168	0.00336548
40.1308	90.2458	86.2119	40.1308	237.383	-71.9165							0.00859424	0.00336985
53.5615	90.2458	86.2119	53.5615	237.383	-71.9165							0.0085277	0.00337725
53.5615	86.3485	89.9622	53.5615	0.943557	85.7792							0.00847662	0.00338716
67.1975	86.3485	89.9622	67.1975	0.943557	85.7792							0.00844446	0.00339891
67.1975	87.8727	84.2114	67.1975	13347.5	-12073							0.00843343	0.0034117
78.9696	87.8727	84.2114	78.9696	13347.5	-12073							0.00844427	0.00342465
78.9696	87.4624	91.3555	78.9696	-134.034	295.973							0.00847624	0.00343689
88.6783	87.4624	91.3555	88.6783	-134.034	295.973							0.00852717	0.00344758
88.6783	90.9946	86.5757	88.6783	41.8824	0.956559							0.00859358	0.00345598
96.5527	90.9946	86.5757	96.5527	41.8824	0.956559							0.00867095	0.00346154
96.5527	89.0101	99.6407	96.5527	-29.8719	75.6208							0.00875401	0.00346387
100	89.0101	99.6407	100	-29.8719	75.6208							0.00883709	0.00346281
												0.00891454	0.00345843
												0.00898107	0.00345103
												0.00903216	0.00344112
												0.00906431	0.00342938
												0.00907535	0.00341659
												0.0162504	0.00339708
												0.0162408	0.0033854
												0.0162123	0.00337423
												0.0161668	0.00336435
												0.0161074	0.00335643
												0.0160383	0.00335099
												0.015964	0.00334843
												0.0158896	0.0033489
												0.0158203	0.00335238
												0.0157608	0.00335864
												0.015715	0.00336724
												0.0156862	0.00337759
												0.0156763	0.003389
												0.0156859	0.00340069
												0.0157144	0.00341185
												0.0157599	0.00342173
												0.0158193	0.00342966
												0.0158884	0.00343509
												0.0159627	0.00343766
												0.016037	0.00343718
												0.0161063	0.0034337
												0.0161659	0.00342745
												0.0162117	0.00341885
												0.0162405	0.00340849
												0.0162504	0.00339708
												0.0225257	0.0033972
												0.0225174	0.00338638
												0.0224927	0.00337594
												0.0224531	0.0033666
												0.0224015	0.003359
												0.0223413	0.00335365
												0.0222767	0.00335092
												0.022212	0.00335099
												0.0221516	0.00335386
												0.0220998	0.00335934
												0.0220599	0.00336704
												0.0220347	0.00337645
												0.022026	0.00338692
												0.0220343	0.00339774
												0.022059	0.00340818
												0.0220986	0.00341752
												0.0221502	0.00342512
												0.0222104	0.00343047
												0.022275	0.0034332
												0.0223397	0.00343313
												0.0224001	0.00343026
												0.0224519	0.00342478
												0.0224918	0.00341708
												0.022517	0.00340767
												0.0225257	0.0033972
												0.0371074	0.00338475
												0.0370955	0.0033711
												0.0370599	0.00335763
												0.037003	0.00334525
												0.0369287	0.00333481
												0.036842	0.00332702
												0.0367488	0.0033224
												0.0366556	0.00332129
												0.0365685	0.00332374
												0.0364937	0.0033296
												0.0364361	0.00333846
												0.0363998	0.00334973
												0.0363871	0.00336262
												0.036399	0.00337627
												0.0364346	0.00338975
												0.0364915	0.00340213
												0.0365658	0.00341257
												0.0366525	0.00342036
												0.0367457	0.00342497
												0.0368389	0.00342609
												0.0369259	0.00342363
												0.0370008	0.00341778
												0.0370583	0.00340891
												0.0370947	0.00339765
												0.0371074	0.00338475
												0.0372401	0.00335031
												0.0372287	0.00333894
												0.0371949	0.00332792
												0.037141	0.003318
												0.0370706	0.00330987
												0.0369886	0.00330408
												0.0369006	0.00330102
												0.0368125	0.00330089
												0.0367304	0.00330372
												0.0366598	0.00330931
												0.0366055	0.00331726
												0.0365713	0.00332706
												0.0365595	0.00333801
												0.0365709	0.00334939
												0.0366047	0.00336041
												0.0366587	0.00337033
												0.036729	0.00337846
												0.036811	0.00338425
												0.036899	0.00338731
												0.0369871	0.00338743
												0.0370693	0.00338461
												0.0371399	0.00337902
												0.0371941	0.00337106
												0.0372283	0.00336127
												0.0372401	0.00335031
												0.0482373	0.00329262
												0.0482289	0.00328123
												0.0482036	0.00327008
												0.0481632	0.00325995
												0.0481103	0.00325152
												0.0480487	0.00324537
												0.0479824	0.00324191
												0.0479161	0.00324139
												0.0478542	0.00324383
												0.047801	0.00324907
												0.04776	0.00325676
												0.0477341	0.00326637
												0.047725	0.00327724
												0.0477334	0.00328864
												0.0477587	0.00329978
												0.0477991	0.00330991
												0.047852	0.00331834
												0.0479136	0.0033245
												0.0479799	0.00332795
												0.0480462	0.00332848
												0.0481081	0.00332603
												0.0481613	0.00332079
												0.0482023	0.0033131
												0.0482282	0.0033035
												0.0482373	0.00329262
												0.0668191	0.00329709
												0.0668084	0.00328827
												0.0667766	0.00327953
												0.0667259	0.00327147
												0.0666598	0.00326463
												0.0665826	0.00325948
												0.0664998	0.00325637
												0.066417	0.00325552
												0.0663397	0.00325698
												0.0662733	0.00326065
												0.0662222	0.00326628
												0.0661901	0.00327349
												0.066179	0.00328179
												0.0661897	0.0032906
												0.0662214	0.00329934
												0.0662721	0.0033074
												0.0663383	0.00331424
												0.0664154	0.00331939
												0.0664982	0.0033225
												0.0665811	0.00332335
												0.0666584	0.00332189
												0.0667248	0.00331822
												0.0667758	0.00331259
												0.066808	0.00330538
												0.0668191	0.00329709
												0.0743113	0.00330008
												0.0743012	0.00329051
												0.074271	0.00328112
												0.0742229	0.00327255
												0.0741601	0.00326539
												0.0740869	0.00326012
												0.0740082	0.0032571
												0.0739295	0.00325653
												0.0738562	0.00325846
												0.0737931	0.00326276
												0.0737446	0.00326912
												0.0737141	0.00327713
												0.0737035	0.00328622
												0.0737136	0.00329579
												0.0737438	0.00330518
												0.0737919	0.00331374
												0.0738547	0.00332091
												0.073928	0.00332618
												0.0740066	0.0033292
												0.0740853	0.00332977
												0.0741587	0.00332784
												0.0742217	0.00332354
												0.0742702	0.00331718
												0.0743008	0.00330917
												0.0743113	0.00330008
												0.100586	0.00323162
												0.100571	0.00322221
												0.100528	0.00321272
												0.100459	0.0032038
												0.100369	0.00319606
												0.100264	0.00319003
												0.100151	0.00318612
												0.100038	0.00318459
												0.0999328	0.00318555
												0.0998424	0.00318894
												0.0997729	0.00319451
												0.0997292	0.0032019
												0.0997141	0.0032106
												0.0997287	0.00322002
												0.0997721	0.00322951
												0.0998412	0.00323842
												0.0999314	0.00324616
												0.100036	0.00325219
												0.100149	0.0032561
												0.100262	0.00325763
												0.100367	0.00325667
												0.100458	0.00325329
												0.100527	0.00324771
												0.100571	0.00324032
												0.100586	0.00323162
												0.101119	0.00323923
												0.10111	0.0032318
												0.101086	0.0032245
												0.101048	0.00321785
												0.100997	0.0032123
												0.100938	0.00320822
												0.100875	0.00320589
												0.100812	0.00320547
												0.100753	0.00320699
												0.100703	0.00321034
												0.100664	0.00321531
												0.100639	0.00322154
												0.100631	0.00322861
												0.100639	0.00323605
												0.100663	0.00324334
												0.100702	0.00324999
												0.100752	0.00325554
												0.100811	0.00325963
												0.100874	0.00326196
												0.100937	0.00326237
												0.100996	0.00326085
												0.101047	0.0032575
												0.101086	0.00325254
												0.10111	0.00324631
												0.101119	0.00323923
												0.12605	0.00320281
												0.126041	0.00319717
												0.126015	0.0031916
												0.125973	0.00318649
												0.125919	0.00318217
												0.125855	0.00317894
												0.125787	0.00317702
												0.125719	0.00317655
												0.125655	0.00317756
												0.125601	0.00317997
												0.125559	0.00318362
												0.125532	0.00318827
												0.125523	0.00319359
												0.125532	0.00319923
												0.125559	0.0032048
												0.1256	0.00320992
												0.125655	0.00321424
												0.125718	0.00321747
												0.125786	0.00321938
												0.125854	0.00321985
												0.125918	0.00321885
												0.125973	0.00321644
												0.126015	0.00321278
												0.126041	0.00320813
												0.12605	0.00320281
												0.168231	0.00311053
												0.168218	0.00310362
												0.16818	0.00309686
												0.168121	0.00309069
												0.168043	0.00308554
												0.167952	0.00308176
												0.167855	0.00307962
												0.167758	0.00307924
												0.167667	0.00308066
												0.167589	0.00308379
												0.16753	0.00308841
												0.167492	0.0030942
												0.167479	0.00310077
												0.167492	0.00310768
												0.167529	0.00311444
												0.167589	0.00312061
												0.167667	0.00312576
												0.167757	0.00312953
												0.167854	0.00313168
												0.167952	0.00313206
												0.168042	0.00313063
												0.16812	0.00312751
												0.16818	0.00312289
												0.168218	0.0031171
												0.168231	0.00311053
												0.202788	0.00306001
												0.202775	0.00305506
												0.202738	0.00305017
												0.202678	0.00304566
												0.202601	0.00304184
												0.20251	0.00303898
												0.202413	0.00303726
												0.202316	0.00303681
												0.202226	0.00303765
												0.202148	0.00303973
												0.202088	0.00304291
												0.202051	0.00304696
												0.202038	0.00305162
												0.202051	0.00305657
												0.202088	0.00306146
												0.202148	0.00306597
												0.202225	0.00306979
												0.202316	0.00307265
												0.202413	0.00307437
												0.20251	0.00307482
												0.2026	0.00307398
												0.202678	0.0030719
												0.202738	0.00306872
												0.202775	0.00306467
												0.202788	0.00306001
												0.268317	0.00294632
												0.2683	0.00294103
												0.268248	0.00293582
												0.268166	0.00293105
												0.268059	0.00292703
												0.267934	0.00292405
												0.2678	0.00292229
												0.267667	0.0029219
												0.267542	0.00292289
												0.267435	0.00292519
												0.267353	0.00292864
												0.267301	0.00293302
												0.267283	0.00293803
												0.267301	0.00294331
												0.267352	0.00294852
												0.267434	0.0029533
												0.267542	0.00295731
												0.267666	0.0029603
												0.2678	0.00296205
												0.267934	0.00296245
												0.268059	0.00296146
												0.268166	0.00295916
												0.268248	0.0029557
												0.2683	0.00295132
												0.268317	0.00294632
												0.350978	0.00277677
												0.350953	0.00277181
												0.350879	0.00276685
												0.350762	0.00276225
												0.35061	0.0027583
												0.350432	0.00275529
												0.350241	0.00275341
												0.350051	0.0027528
												0.349873	0.00275349
												0.34972	0.00275544
												0.349603	0.00275852
												0.34953	0.00276251
												0.349505	0.00276715
												0.34953	0.00277212
												0.349603	0.00277707
												0.34972	0.00278168
												0.349873	0.00278562
												0.350051	0.00278864
												0.350241	0.00279051
												0.350432	0.00279113
												0.35061	0.00279043
												0.350762	0.00278848
												0.350879	0.0027854
												0.350953	0.00278141
												0.350978	0.00277677
												0.395286	0.00270573
												0.395263	0.00270128
												0.395195	0.0026969
												0.395087	0.0026929
												0.394946	0.00268955
												0.394783	0.00268707
												0.394607	0.00268564
												0.394431	0.00268536
												0.394267	0.00268623
												0.394127	0.00268821
												0.394019	0.00269116
												0.393951	0.00269487
												0.393928	0.0026991
												0.393951	0.00270355
												0.394019	0.00270792
												0.394126	0.00271193
												0.394267	0.00271528
												0.394431	0.00271775
												0.394607	0.00271918
												0.394782	0.00271947
												0.394946	0.00271859
												0.395087	0.00271662
												0.395195	0.00271367
												0.395263	0.00270996
												0.395286	0.00270573
												0.553082	0.00244928
												0.553048	0.00244407
												0.55295	0.00243898
												0.552794	0.00243438
												0.55259	0.00243057
												0.552353	0.00242781
												0.552098	0.00242629
												0.551843	0.00242611
												0.551606	0.00242729
												0.551402	0.00242975
												0.551246	0.00243331
												0.551148	0.00243774
												0.551114	0.00244273
												0.551148	0.00244795
												0.551246	0.00245303
												0.551402	0.00245764
												0.551606	0.00246145
												0.551843	0.00246421
												0.552098	0.00246572
												0.552353	0.0024659
												0.55259	0.00246472
												0.552794	0.00246226
												0.55295	0.0024587
												0.553048	0.00245427
												0.553082	0.00244928
												0.680859	0.00222907
												0.680811	0.00222321
												0.680671	0.00221749
												0.680447	0.0022123
												0.680156	0.00220799
												0.679816	0.00220487
												0.679452	0.00220313
												0.679088	0.0022029
												0.678748	0.0022042
												0.678457	0.00220694
												0.678233	0.00221092
												0.678092	0.00221589
												0.678044	0.00222149
												0.678092	0.00222735
												0.678233	0.00223308
												0.678457	0.00223827
												0.678748	0.00224257
												0.679087	0.0022457
												0.679452	0.00224743
												0.679816	0.00224766
												0.680156	0.00224636
												0.680447	0.00224362
												0.680671	0.00223964
												0.680811	0.00223467
												0.680859	0.00222907
												0.721664	0.00218958
												0.721604	0.00218328
												0.721427	0.00217709
												0.721147	0.00217144
												0.720781	0.00216671
												0.720356	0.00216323
												0.719899	0.00216122
												0.719442	0.00216083
												0.719016	0.00216209
												0.71865	0.0021649
												0.71837	0.00216907
												0.718194	0.00217433
												0.718133	0.00218032
												0.718193	0.00218662
												0.71837	0.0021928
												0.71865	0.00219845
												0.719016	0.00220318
												0.719442	0.00220667
												0.719899	0.00220867
												0.720355	0.00220906
												0.720781	0.00220781
												0.721147	0.002205
												0.721427	0.00220082
												0.721604	0.00219556
												0.721664	0.00218958
												0.748189	0.00209686
												0.748112	0.00208993
												0.747885	0.00208309
												0.747526	0.0020768
												0.747057	0.00207149
												0.746511	0.00206753
												0.745924	0.00206518
												0.745338	0.00206461
												0.744792	0.00206584
												0.744323	0.00206881
												0.743963	0.0020733
												0.743737	0.00207901
												0.74366	0.00208555
												0.743737	0.00209248
												0.743963	0.00209932
												0.744323	0.00210561
												0.744792	0.00211092
												0.745338	0.00211488
												0.745924	0.00211723
												0.74651	0.0021178
												0.747057	0.00211657
												0.747526	0.0021136
												0.747885	0.00210911
												0.748112	0.0021034
												0.748189	0.00209686
												0.863148	0.00190882
												0.863025	0.0018997
												0.862666	0.0018907
												0.862094	0.00188241
												0.861348	0.00187542
												0.86048	0.0018702
												0.859548	0.00186709
												0.858616	0.00186632
												0.857748	0.00186794
												0.857002	0.00187183
												0.85643	0.00187773
												0.85607	0.00188524
												0.855948	0.00189385
												0.85607	0.00190296
												0.85643	0.00191197
												0.857002	0.00192025
												0.857748	0.00192724
												0.858616	0.00193247
												0.859548	0.00193557
												0.86048	0.00193634
												0.861348	0.00193473
												0.862093	0.00193084
												0.862666	0.00192493
												0.863025	0.00191742
												0.863148	0.00190882
												0.722858	0.00209166
												0.722642	0.00207329
												0.722009	0.00205494
												0.721001	0.00203786
												0.719687	0.00202322
												0.718157	0.002012
												0.716516	0.00200499
												0.714874	0.00200264
												0.713344	0.00200514
												0.712031	0.00201229
												0.711023	0.00202362
												0.710389	0.00203836
												0.710173	0.00205549
												0.710389	0.00207386
												0.711022	0.00209221
												0.71203	0.00210929
												0.713344	0.00212394
												0.714874	0.00213515
												0.716515	0.00214217
												0.718157	0.00214451
												0.719687	0.00214202
												0.721001	0.00213486
												0.722009	0.00212353
												0.722642	0.0021088
												0.722858	0.00209166

## Sheet: Incremental Heating Summary
	Incremental Heating			36Ar(a) [V]	37Ar(ca) [V]	38Ar(cl) [V]	39Ar(k) [V]	40Ar(r) [V]	Age	± 2s	40Ar(r)	39Ar(k)	K/Ca	± 2s
									(Ka)		(%)	(%)
	4M110098	2.5	4	4.51445e-05	-0.000682374	3.41285e-05	0.000220145	-4.66463e-05	-36.5891	725.213	-0.353289	0.0219938	-0.167761	0.391442
	4M110099	3.2	4	0.000251404	-0.000390063	8.23608e-06	0.000644639	-0.000151016	-40.4529	295.903	-0.205083	0.0644032	-0.859378	4.42371
	4M110101	3.9	4	0.00027711	-0.00122146	1.87538e-05	0.00130373	0.000338254	44.8013	146.936	0.414168	0.13025	-0.55502	0.811785
	4M110102	4.6	4	0.000311116	0.0007342	2.59792e-05	0.00204312	0.000406342	34.3426	97.9517	0.443023	0.204119	1.44704	3.34458
	4M110104	5.3	4	0.000226106	-0.000459038	0	0.00246281	0.000658306	46.1562	74.1584	0.982222	0.24605	-2.78989	8.49052
	4M110105	6	4	0.000304433	-0.000853108	0	0.00335914	0.00168301	86.5142	61.975	1.84872	0.335598	-2.04752	4.17145
	4M110106	7	4	0.000353763	-0.000960429	9.31401e-06	0.00516721	0.0038632	129.096	47.7607	3.58713	0.516235	-2.79766	4.51022
	4M110108	8	4	0.000370286	-7.64405e-05	0	0.00748568	0.0038893	89.7156	27.325	3.45489	0.747864	-50.9227	1276.82
	4M110109	9	4	0.000423237	-6.45316e-05	0	0.00951148	0.0043004	78.0711	26.3424	3.3459	0.950253	-76.6441	2067.44
	4M110110	10	4	0.000319102	0.000108442	0	0.00992144	0.00540936	94.1453	19.4177	5.45999	0.991211	47.5752	826.328
	4M110112	12	4	0.000613119	-0.000447319	2.33351e-06	0.0191248	0.0096395	87.0334	15.3994	5.08404	1.91068	-22.2322	74.7619
	4M110113	14	4	0.000692628	-0.00162646	2.89951e-05	0.0272414	0.0132816	84.1883	9.80451	6.13224	2.72157	-8.70943	10.1439
	4M110114	16	4	0.000621482	0.000241628	4.08866e-05	0.03359	0.0177084	91.0327	8.64597	8.84815	3.35584	72.2878	450.388
	4M110116	18	4	0.000714202	0.00031974	1.75071e-05	0.0473078	0.0241007	87.9682	5.46045	10.3104	4.72633	76.9378	324.683
	4M110117	20	4	0.00066791	-0.0010136	3.35055e-06	0.060794	0.0309809	87.9958	4.31788	13.6447	6.07368	-31.1887	45.375
	4M110118	22	4	0.000548014	0.000268897	2.53514e-05	0.0692423	0.0368568	91.9124	3.13945	18.6383	6.91772	133.902	802.57
	4M110120	25	4	0.000700359	0.00118163	0	0.102267	0.0536053	90.5112	2.52371	20.6785	10.217	45.0044	59.3451
	4M110121	29	4	0.000595591	0.000844947	1.21088e-05	0.134433	0.0686892	88.2288	2.01697	28.1988	13.4307	82.7333	154.65
	4M110122	33	4	0.000447015	0.0016368	2.99826e-05	0.136488	0.0696813	88.1554	1.80684	34.6715	13.636	43.3614	42.4178
	4M110124	37	4	0.000357629	9.6152e-05	2.38875e-05	0.117832	0.0587145	86.042	1.83065	35.8537	11.7721	637.247	12710.3
	4M110125	42	4	0.00027244	0.000624092	4.53125e-06	0.0971781	0.0503177	89.409	1.94652	38.6029	9.70867	80.9698	215.004
	4M110127	50	4	0.000174348	0.00191347	5.58811e-05	0.0788185	0.0405266	88.7851	2.20946	44.1692	7.87443	21.4195	20.4629
	4M110128	60		9.98565e-05	0.000784394	2.2465e-05	0.034505	0.0188488	94.3254	5.31528	39.1208	3.44725	22.8744	52.7464
			S	0.00938629	0.000959575	0.000363692	1.00094	0.513302
	Information on Analysis				Results		40(r)/39(k)	± 2s	Age	± 2s	MSWD	39Ar(k)	K/Ca	± 2s
									(Ka)			(%,n)
	Sample = 50299-026-ROV-03 BIO				Age Plateau		0.512506	0.00479907	88.4967	0.894291	1.16693	96.5527	-0.259031	0.358473
	Material = bio							0.00936394		0.0101054	0.269212	22
	Location = Laser				Full External Error					1.10829	1.61721	2σ Confidence Limit
	Analyst = Adam Frew				Analytical Error					0.828657	1.08025	Error Magnification
	Project = BISMARCK ARCHIPELAGO_MCINNES_2024
	Mass Discrimination Law = POW				Total Fusion Age		0.512819	0.006313	88.5508	1.14082		23	542.417	4574.4
	Irradiation = I36t20mn							0.0123104		0.0128832
	J = 0.00009550 ± 0.00000018				Full External Error					1.3155
	FCs = 28.294 ± 0.037 Ma				Analytical Error					1.09007

## Sheet: Normal Isochron Table
	Normal Isochron			39(k)/36(a)	± 2s	40(a+r)/36(a)	± 2s			r.i.
	4M110098	2.5	4	4.87645	0.581429	292.467	20.3947			0.489058
	4M110099	3.2	4	2.56415	0.0994921	292.899	4.27126			0.330528
	4M110101	3.9	4	4.70473	0.100461	294.721	3.89121			0.544198
	4M110102	4.6	4	6.56706	0.10219	294.806	3.60324			0.698505
	4M110104	5.3	4	10.8923	0.180596	296.411	4.60953			0.81579
	4M110105	6	4	11.0341	0.164227	299.028	3.89722			0.789641
	4M110106	7	4	14.6064	0.196615	304.42	4.04995			0.920511
	4M110108	8	4	20.2159	0.209552	304.003	3.13623			0.891689
	4M110109	9	4	22.4731	0.250364	303.661	3.38527			0.932109
	4M110110	10	4	31.0918	0.339726	310.452	3.52146			0.924237
	4M110112	12	4	31.1927	0.271667	309.222	2.72819			0.96201
	4M110113	14	4	39.3304	0.261819	312.676	2.11898			0.951603
	4M110114	16	4	54.0482	0.454619	321.994	2.74616			0.965176
	4M110116	18	4	66.2387	0.403497	327.245	2.03702			0.954957
	4M110117	20	4	91.0213	0.616835	339.885	2.34569			0.960295
	4M110118	22	4	126.351	0.846939	360.755	2.49421			0.952738
	4M110120	25	4	146.02	0.909005	370.04	2.34072			0.962515
	4M110121	29	4	225.714	1.82232	408.83	3.34078			0.976005
	4M110122	33	4	305.333	3.04149	449.381	4.53826			0.978765
	4M110124	37	4	329.481	3.57943	457.677	5.06346			0.975152
	4M110125	42	4	356.696	4.44045	478.193	6.08951			0.971191
	4M110127	50	4	452.077	8.14175	525.947	9.69483			0.973847
	4M110128	60		345.546	11.4301	482.258	16.4971			0.965937
	Results			40(a)/36(a)	± 2s	40(r)/39(k)	± 2s	Age	± 2s	MSWD
								(Ka)
	Normal Isochron			293.528	1.019	0.512432	0.00704363	88.4839	1.26185	1.39538
					0.00347154		0.0137455		0.0142607	0.111604
	Full External Error								1.4215
	Analytical Error								1.21623
	Statistics			2σ Confidence Limit	1.63246		Convergence	2.61641e-06
				Error Magnification	1.18126		Number of Iterations	7
				Number of Data Points	22		Calculated Line	Weighted York-2

## Sheet: Inverse Isochron Table
	Inverse Isochron			39(k)/40(a+r)	± 2s	36(a)/40(a+r)	± 2s			r.i.
	4M110098	2.5	4	0.0166735	0.00174448	0.00341919	0.000238432			0.109171
	4M110099	3.2	4	0.00875439	0.000320958	0.00341414	4.97874e-05			0.047946
	4M110101	3.9	4	0.0159633	0.000287087	0.00339304	4.47986e-05			0.0880067
	4M110102	4.6	4	0.0222759	0.000249877	0.00339206	4.14592e-05			0.120617
	4M110104	5.3	4	0.0367472	0.000360146	0.00337369	5.24646e-05			0.206639
	4M110105	6	4	0.0368998	0.000340269	0.00334416	4.35843e-05			0.138836
	4M110106	7	4	0.0479811	0.000256124	0.00328493	4.37022e-05			0.171031
	4M110108	8	4	0.066499	0.000320075	0.00328944	3.39352e-05			0.22302
	4M110109	9	4	0.0740074	0.000303915	0.00329315	3.67127e-05			0.18604
	4M110110	10	4	0.10015	0.000436012	0.00322111	3.65371e-05			0.285811
	4M110112	12	4	0.100875	0.000244009	0.00323392	2.85321e-05			0.183669
	4M110113	14	4	0.125787	0.000263286	0.0031982	2.1674e-05			0.211263
	4M110114	16	4	0.167855	0.000375716	0.00310565	2.64869e-05			0.183249
	4M110116	18	4	0.202413	0.000375074	0.00305582	1.90217e-05			0.219953
	4M110117	20	4	0.2678	0.000517176	0.00294217	2.03052e-05			0.203847
	4M110118	22	4	0.350241	0.000736765	0.00277196	1.9165e-05			0.250824
	4M110120	25	4	0.394607	0.000679167	0.00270241	1.70943e-05			0.193907
	4M110121	29	4	0.552098	0.00098387	0.00244601	1.99877e-05			0.163691
	4M110122	33	4	0.679452	0.0014075	0.00222528	2.24729e-05			0.168575
	4M110124	37	4	0.719899	0.00176525	0.00218495	2.41729e-05			0.19146
	4M110125	42	4	0.745924	0.00226443	0.0020912	2.66303e-05			0.212217
	4M110127	50	4	0.859548	0.0036002	0.00190133	3.50474e-05			0.213545
	4M110128	60		0.716516	0.00634286	0.00207358	7.09331e-05			0.254896
	Results			40(a)/36(a)	± 2s	40(r)/39(k)	± 2s	Age	± 2s	MSWD
								(Ka)
	Inverse Isochron			293.54	1.01808	0.512566	0.00703973	88.507	1.26122	1.38949
					0.00346829		0.0137343		0.01425	0.114471
	Full External Error								1.42103
	Analytical Error								1.21555
	Statistics			2σ Confidence Limit	1.63246		Convergence	0.00120069
				Error Magnification	1.17877		Number of Iterations	3
				Number of Data Points	22		Calculated Line	Weighted York-2
				Spreading Factor	0.436087

## Sheet: Relative Abundances
	Relative Abundances			36Ar [V]	%1s	37Ar [V]	%1s	38Ar [V]	%1s	39Ar [V]	%1s	40Ar [V]	%1s	40(r)/39(k)	± 2s	Age	± 2s	40Ar(r)	39Ar(k)	K/Ca	± 2s
																(Ka)		(%)	(%)
	4M110098	2.5	4	4.49743e-05	3.16589	-0.000682374	116.558	4.52274e-05	54.4839	0.000219671	5.04197	0.0132034	1.4111	-0.211889	4.19969	-36.5891	725.213	-0.353289	0.0219938	-0.167761	0.391442
	4M110099	3.2	4	0.000251303	0.675804	-0.000390063	257.372	6.30482e-05	39.0422	0.000644367	1.8131	0.0736365	0.253147	-0.234264	1.71356	-40.4529	295.903	-0.205083	0.0644032	-0.859378	4.42371
	4M110101	3.9	4	0.000276792	0.614101	-0.00122146	73.1259	8.63619e-05	29.1573	0.00130288	0.868933	0.0816709	0.228563	0.259452	0.850943	44.8013	146.936	0.414168	0.13025	-0.55502	0.811785
	4M110102	4.6	4	0.000311319	0.571377	0.0007342	115.565	0.000108965	22.2922	0.00204363	0.521788	0.0917203	0.203325	0.198883	0.567259	34.3426	97.9517	0.443023	0.204119	1.44704	3.34458
	4M110104	5.3	4	0.000225984	0.720913	-0.000459038	152.166	5.48915e-05	36.5926	0.00246249	0.401309	0.0670221	0.28059	0.267298	0.429469	46.1562	74.1584	0.982222	0.24605	-2.78989	8.49052
	4M110105	6	4	0.000304207	0.614628	-0.000853108	101.865	9.75767e-05	25.9293	0.00335855	0.413049	0.0910365	0.204234	0.501024	0.35892	86.5142	61.975	1.84872	0.335598	-2.04752	4.17145
	4M110106	7	4	0.000353511	0.639787	-0.000960429	80.6067	0.000138195	19.4667	0.00516655	0.201924	0.107696	0.174249	0.747637	0.276607	129.096	47.7607	3.58713	0.516235	-2.79766	4.51022
	4M110108	8	4	0.000370266	0.483433	-7.64405e-05	1253.68	0.000130668	19.2703	0.00748563	0.173649	0.112574	0.16638	0.519565	0.158249	89.7156	27.325	3.45489	0.747864	-50.9227	1276.82
	4M110109	9	4	0.00042322	0.535226	-6.45316e-05	1348.73	0.000176745	14.9638	0.00951143	0.144314	0.128527	0.145911	0.452127	0.152558	78.0711	26.3424	3.3459	0.950253	-76.6441	2067.44
	4M110110	10	4	0.00031913	0.529347	0.000108442	868.443	0.000166994	13.2673	0.00992152	0.109796	0.0990727	0.187829	0.545219	0.112456	94.1453	19.4177	5.45999	0.991211	47.5752	826.328
	4M110112	12	4	0.000613001	0.428737	-0.000447319	168.138	0.000349283	5.7643	0.0191245	0.0694357	0.189603	0.0989814	0.504031	0.0891835	87.0334	15.3994	5.08404	1.91068	-22.2322	74.7619
	4M110113	14	4	0.000692206	0.32579	-0.00162646	58.2354	0.000489398	4.85485	0.0272402	0.0587829	0.216587	0.0865408	0.487554	0.0567815	84.1883	9.80451	6.13224	2.72157	-8.70943	10.1439
	4M110114	16	4	0.000621558	0.414757	0.000241628	311.524	0.000565164	4.46264	0.0335901	0.0614604	0.200137	0.0934951	0.527193	0.0500722	91.0327	8.64597	8.84815	3.35584	72.2878	450.388
	4M110116	18	4	0.000714293	0.299792	0.00031974	211.003	0.000725788	4.05073	0.047308	0.0473336	0.233752	0.07961	0.509445	0.0316235	87.9682	5.46045	10.3104	4.72633	76.9378	324.683
	4M110117	20	4	0.000667642	0.333935	-0.0010136	72.7426	0.00086681	3.79842	0.0607933	0.0503087	0.227055	0.0823663	0.509605	0.0250065	87.9958	4.31788	13.6447	6.07368	-31.1887	45.375
	4M110118	22	4	0.000548093	0.329898	0.000268897	299.685	0.000969074	2.28807	0.0692425	0.0440699	0.197747	0.0954261	0.532287	0.0181818	91.9124	3.13945	18.6383	6.91772	133.902	802.57
	4M110120	25	4	0.000700672	0.306271	0.00118163	65.9326	0.00137058	1.87153	0.102267	0.0461261	0.259232	0.0725466	0.524172	0.0146158	90.5112	2.52371	20.6785	10.217	45.0044	59.3451
	4M110121	29	4	0.000595818	0.399524	0.000844947	93.4629	0.0017568	1.22651	0.134434	0.0444958	0.243589	0.0770166	0.510954	0.0116811	88.2288	2.01697	28.1988	13.4307	82.7333	154.65
	4M110122	33	4	0.000447458	0.493372	0.0016368	48.912	0.0017719	0.951463	0.13649	0.0437189	0.200976	0.0936653	0.510529	0.0104641	88.1554	1.80684	34.6715	13.636	43.3614	42.4178
	4M110124	37	4	0.000357662	0.536569	9.6152e-05	997.279	0.00152239	1.38418	0.117832	0.0452385	0.163761	0.113722	0.49829	0.010602	86.042	1.83065	35.8537	11.7721	637.247	12710.3
	4M110125	42	4	0.000272606	0.614765	0.000624092	132.768	0.00123618	2.09655	0.0971785	0.0502889	0.130347	0.14299	0.517789	0.0112731	89.409	1.94652	38.6029	9.70867	80.9698	215.004
	4M110127	50	4	0.000174872	0.885537	0.00191347	47.7671	0.00104615	2.58825	0.0788198	0.05138	0.0917529	0.202761	0.514176	0.0127958	88.7851	2.20946	44.1692	7.87443	21.4195	20.4629
	4M110128	60		0.000100071	1.63199	0.000784394	115.295	0.000460379	3.89871	0.0345055	0.05419	0.0481809	0.43902	0.546262	0.0307829	94.3254	5.31528	39.1208	3.44725	22.8744	52.7464
			S	0.00938666	0.101954	0.000959575	421.669	0.0141986	0.822929	1.00094	0.0145419	3.26888	0.0276082
	Information on Analysis and Constants Used in Calculations									Results		40(a)/36(a)	± 2s	40(r)/39(k)	± 2s	Age	± 2s	MSWD	39Ar(k)	K/Ca	± 2s
																(Ka)			(%,n)
	Sample = 50299-026-ROV-03 BIO				Age Equations = Min et al. (2000)					Age Plateau				0.512506	0.00479907	88.4967	0.894291	1.16693	96.5527	-0.259031	0.358473
	Material = bio				Negative Intensities = Allowed										0.00936394		0.0101054	0.269212	22
	Location = Laser				Decay Constant 40K = 5.531 ± 0.013 E-10 1/a					Full External Error							1.10829	1.61721	2σ Confidence Limit
	Analyst = Adam Frew				Decay Constant 39Ar = 2.940 ± 0.029 E-07 1/h					Analytical Error							0.828657	1.08025	Error Magnification
	Project = BISMARCK ARCHIPELAGO_MCINNES_2024				Decay Constant 37Ar = 8.264 ± 0.009 E-04 1/h
	Mass Discrimination Law = POW				Decay Constant 36Cl = 2.303 ± 0.046 E-06 1/a					Total Fusion Age				0.512819	0.006313	88.5508	1.14082		23	542.417	4574.4
	Irradiation = I36t20mn				Decay Constant 40K(EC,β⁺) = 0.576 ± 0.002 E-10 1/a										0.0123104		0.0128832
	J = 0.00009550 ± 0.00000018				Decay Constant 40K(β⁻) = 4.955 ± 0.013 E-10 1/a					Full External Error							1.3155
	FCs = 28.294 ± 0.037 Ma				Atmospheric Ratio 40/36(a) = 293.50 ± 0.50					Analytical Error							1.09007
	IGSN = Undefined				Atmospheric Ratio 38/36(a) = 0.1869 ± 0.0002
	Preferred Age = Undefined				Production Ratio 39/37(ca) = 0.000695 ± 0.000009					Normal Isochron		293.528	1.019	0.512432	0.00704363	88.4839	1.26185	1.39538	96.5527
	Classification = Undefined				Production Ratio 38/37(ca) = 0.000020 ± 0.000001								0.00347154		0.0137455		0.0142607	0.111604	22
	Experiment Type = Undefined				Production Ratio 36/37(ca) = 0.000265 ± 0.000002					Full External Error							1.4215	1.63246	2σ Confidence Limit
	Extraction Method = Undefined				Production Ratio 40/39(k) = 0.000702 ± 0.000087					Analytical Error							1.21623	1.18126	Error Magnification
	Heating = 60 sec				Production Ratio 38/39(k) = 0.012150 ± 0.000030												7		Number of Iterations
	Isolation = 3.00 min				Production Ratio 36/38(cl) = 263.00 ± 13.15												2.61641e-06		Convergence
	Instrument = ARGUS VI				Scaling Ratio K/Ca = 0.520
	Lithology = Undefined				Abundance Ratio 40K/K = 1.1700 ± 0.0100 E-04					Inverse Isochron		293.54	1.01808	0.512566	0.00703973	88.507	1.26122	1.38949	96.5527
	Lat-Lon = Undefined - Undefined				Atomic Weight K = 39.0983 ± 0.0001 g								0.00346829		0.0137343		0.01425	0.114471	22
	Feature = Undefined									Full External Error							1.42103	1.63246	2σ Confidence Limit
										Analytical Error							1.21555	1.17877	Error Magnification
																	3		Number of Iterations
																	0.00120069		Convergence
																	0.436087		Spreading Factor

## Sheet: Degassing Patterns
	Degassing Patterns			36Ar(a) [V]	%1s	36Ar(c) [V]	%1s	36Ar(ca) [V]	%1s	36Ar(cl) [V]	%1s	37Ar(ca) [V]	%1s	38Ar(a) [V]	%1s	38Ar(c) [V]	%1s	38Ar(k) [V]	%1s	38Ar(ca) [V]	%1s	38Ar(cl) [V]	%1s	39Ar(k) [V]	%1s	39Ar(ca) [V]	%1s	40Ar(r) [V]	%1s	40Ar(a) [V]	%1s	40Ar(c) [V]	%1s	40Ar(k) [V]	%1s
	4M110098	2.5	4	4.51445e-05	3.18836	0	0	-1.80829e-07	116.561	1.05468e-08	72.24	-0.000682374	116.558	8.43751e-06	3.18993	0	0	2.67476e-06	5.04357	-1.33745e-08	116.627	3.41285e-05	72.2677	0.000220145	5.03737	-4.7425e-07	116.565	-4.66463e-05	991	0.0132499	3.19289	0	0	1.54542e-07	13.3841
	4M110099	3.2	4	0.000251404	0.683778	0	0	-1.03367e-07	257.373	2.54544e-09	298.929	-0.000390063	257.372	4.69874e-05	0.691052	0	0	7.83236e-06	1.83269	-7.64524e-09	257.403	8.23608e-06	298.935	0.000644639	1.81556	-2.71094e-07	257.375	-0.000151016	365.728	0.0737871	0.704594	0	0	4.52536e-07	12.5322
	4M110101	3.9	4	0.00027711	0.619322	0	0	-3.23688e-07	73.1307	5.79704e-09	134.308	-0.00122146	73.1259	5.17918e-05	0.627344	0	0	1.58403e-05	0.904892	-2.39407e-08	73.2353	1.87538e-05	134.322	0.00130373	0.869673	-8.48917e-07	73.1375	0.000338254	163.986	0.0813317	0.642231	0	0	9.15215e-07	12.4305
	4M110102	4.6	4	0.000311116	0.576304	0	0	1.94563e-07	115.568	8.03124e-09	93.5388	0.0007342	115.565	5.81476e-05	0.584915	0	0	2.48239e-05	0.579424	1.43903e-08	115.634	2.59792e-05	93.5602	0.00204312	0.522716	5.10269e-07	115.572	0.000406342	142.61	0.0913125	0.600854	0	0	1.43427e-06	12.411
	4M110104	5.3	4	0.000226106	0.725161	0	0	-1.21645e-07	152.168	0	0	-0.000459038	152.166	4.22592e-05	0.732023	0	0	2.99232e-05	0.473176	-8.99714e-09	152.218	0	0	0.00246281	0.401741	-3.19031e-07	152.171	0.000658306	80.3342	0.0663621	0.744821	0	0	1.7289e-06	12.4065
	4M110105	6	4	0.000304433	0.618813	0	0	-2.26074e-07	101.869	0	0	-0.000853108	101.865	5.68985e-05	0.626841	0	0	4.08136e-05	0.483086	-1.67209e-08	101.944	0	0	0.00335914	0.413367	-5.9291e-07	101.873	0.00168301	35.8163	0.0893511	0.64174	0	0	2.35812e-06	12.4069
	4M110106	7	4	0.000353763	0.641961	0	0	-2.54514e-07	80.611	2.88036e-09	288.907	-0.000960429	80.6067	6.61183e-05	0.649703	0	0	6.27816e-05	0.321514	-1.88244e-08	80.7059	9.31401e-06	288.914	0.00516721	0.202167	-6.67498e-07	80.6172	0.0038632	18.4976	0.103829	0.664089	0	0	3.62738e-06	12.4016
	4M110108	8	4	0.000370286	0.488248	0	0	-2.02567e-08	1253.68	0	0	-7.64405e-05	1253.68	6.92065e-05	0.498383	0	0	9.09511e-05	0.30452	-1.49823e-09	1253.69	0	0	0.00748568	0.173876	-5.31261e-08	1253.68	0.0038893	15.228	0.108679	0.516997	0	0	5.25495e-06	12.4012
	4M110109	9	4	0.000423237	0.537972	0	0	-1.71009e-08	1348.73	0	0	-6.45316e-05	1348.73	7.91031e-05	0.547187	0	0	0.000115564	0.288733	-1.26482e-09	1348.74	0	0	0.00951148	0.144453	-4.48495e-08	1348.73	0.0043004	16.8705	0.12422	0.564193	0	0	6.67706e-06	12.4008
	4M110110	10	4	0.000319102	0.53514	0	0	2.87371e-08	868.444	0	0	0.000108442	868.443	5.96401e-05	0.544404	0	0	0.000120546	0.273128	2.12546e-09	868.453	0	0	0.00992144	0.109994	7.53671e-08	868.444	0.00540936	10.3123	0.0936563	0.561494	0	0	6.96485e-06	12.4005
	4M110112	12	4	0.000613119	0.429887	0	0	-1.1854e-07	168.14	7.2202e-10	863.694	-0.000447319	168.138	0.000114592	0.441364	0	0	0.000232367	0.259478	-8.76745e-09	168.186	2.33351e-06	863.696	0.0191248	0.0694883	-3.10887e-07	168.143	0.0096395	8.84675	0.17995	0.46228	0	0	1.34256e-05	12.4002
	4M110113	14	4	0.000692628	0.327605	0	0	-4.31011e-07	58.2413	8.97226e-09	82.0634	-0.00162646	58.2354	0.000129452	0.342527	0	0	0.000330983	0.256829	-3.18785e-08	58.3726	2.89951e-05	82.0877	0.0272414	0.0588302	-1.13039e-06	58.2499	0.0132816	5.8228	0.203286	0.369086	0	0	1.91234e-05	12.4001
	4M110114	16	4	0.000621482	0.41605	0	0	6.40315e-08	311.525	1.26532e-08	61.8102	0.000241628	311.524	0.000116155	0.427899	0	0	0.000408118	0.257449	4.73591e-09	311.55	4.08866e-05	61.8425	0.03359	0.0614805	1.67932e-07	311.527	0.0177084	4.74855	0.182405	0.449441	0	0	2.35802e-05	12.4002
	4M110116	18	4	0.000714202	0.300876	0	0	8.4731e-08	211.005	5.41886e-09	168.258	0.00031974	211.003	0.000133484	0.317059	0	0	0.00057479	0.254443	6.2669e-09	211.041	1.75071e-05	168.27	0.0473078	0.0473442	2.22219e-07	211.007	0.0241007	3.10336	0.209618	0.345581	0	0	3.32101e-05	12.4001
	4M110117	20	4	0.00066791	0.335085	0	0	-2.68604e-07	72.7474	1.03717e-09	985.007	-0.0010136	72.7426	0.000124832	0.349688	0	0	0.000738647	0.255013	-1.98666e-08	72.8525	3.35055e-06	985.009	0.060794	0.0503152	-7.04452e-07	72.7542	0.0309809	2.453	0.196032	0.375742	0	0	4.26774e-05	12.4001
	4M110118	22	4	0.000548014	0.332241	0	0	7.12577e-08	299.686	7.84825e-09	88.0513	0.000268897	299.685	0.000102424	0.346964	0	0	0.000841294	0.253856	5.27038e-09	299.711	2.53514e-05	88.074	0.0692423	0.0440774	1.86884e-07	299.687	0.0368568	1.70733	0.160842	0.373208	0	0	4.86081e-05	12.4001
	4M110120	25	4	0.000700359	0.307823	0	0	3.13132e-07	65.9378	0	0	0.00118163	65.9326	0.000130897	0.323659	0	0	0.00124254	0.25422	2.316e-08	66.0538	0	0	0.102267	0.0461295	8.21234e-07	65.9454	0.0536053	1.39342	0.205555	0.351646	0	0	7.17911e-05	12.4001
	4M110121	29	4	0.000595591	0.40122	0	0	2.23911e-07	93.4666	3.74961e-09	182.352	0.000844947	93.4629	0.000111316	0.413494	0	0	0.00163336	0.253929	1.6561e-08	93.5484	1.21088e-05	182.363	0.134433	0.0444979	5.87238e-07	93.4719	0.0686892	1.1422	0.174806	0.435749	0	0	9.43721e-05	12.4001
	4M110122	33	4	0.000447015	0.496138	0	0	4.33753e-07	48.919	9.28522e-09	58.5713	0.0016368	48.912	8.35471e-05	0.506115	0	0	0.00165834	0.253794	3.20813e-08	49.0753	2.99826e-05	58.6054	0.136488	0.0437212	1.13758e-06	48.9292	0.0696813	1.02389	0.131199	0.524455	0	0	9.58149e-05	12.4001
	4M110124	37	4	0.000357629	0.541305	0	0	2.54803e-08	997.279	7.39893e-09	89.9875	9.6152e-05	997.279	6.68408e-05	0.550465	0	0	0.00143166	0.254061	1.88458e-09	997.287	2.38875e-05	90.0098	0.117832	0.0452421	6.68256e-08	997.279	0.0587145	1.06287	0.104964	0.567372	0	0	8.2718e-05	12.4001
	4M110125	42	4	0.00027244	0.620406	0	0	1.65384e-07	132.77	1.40364e-09	577.124	0.000624092	132.768	5.0919e-05	0.628414	0	0	0.00118071	0.255009	1.22322e-08	132.828	4.53125e-06	577.127	0.0971781	0.0502926	4.33744e-07	132.774	0.0503177	1.08741	0.079961	0.643276	0	0	6.8219e-05	12.4001
	4M110127	50	4	0.000174348	0.899016	0	0	5.0707e-07	47.7743	1.73133e-08	48.7645	0.00191347	47.7671	3.25856e-05	0.90456	0	0	0.000957644	0.255227	3.7504e-08	47.9342	5.58811e-05	48.8055	0.0788185	0.0513872	1.32986e-06	47.7847	0.0405266	1.24324	0.051171	0.914948	0	0	5.53306e-05	12.4001
	4M110128	60		9.98565e-05	1.65303	0	0	2.07864e-07	115.298	6.96081e-09	80.1288	0.000784394	115.295	1.86632e-05	1.65605	0	0	0.000419235	0.255812	1.53741e-08	115.365	2.2465e-05	80.1537	0.034505	0.0542215	5.45154e-07	115.303	0.0188488	2.81707	0.0293079	1.66175	0	0	2.42225e-05	12.4001
			S	0.00938629	0.102596	0	0	2.54287e-07	421.685	1.12564e-07	27.8171	0.000959575	421.669	0.0017543	0.10517	0	0	0.0121614	0.0767968	1.88077e-08	422.041	0.000363692	27.8268	1.00094	0.0145446	6.66905e-07	421.708	0.513302	0.615348	2.75488	0.109871	0	0	0.000702661	3.74021
			S							0.00938666	0.103227	0.000959575	421.669									0.0142794	0.711867			1.00094	0.0145473							3.26888	0.133832

## Sheet: Additional Parameters
	Additional Parameters			40Ar/39Ar	1s	37Ar/39Ar	1s	36Ar/39Ar	1s	Time (days)	37Ar (decay)	39Ar (decay)	40Ar (moles)
	4M110098	2.5	4	60.1055	3.14695	-3.10635	3.62408	0.204735	0.0121889	181.522	36.6051	1.00128	5.28137e-16
	4M110099	3.2	4	114.277	2.09205	-0.605343	1.55802	0.39	0.0075463	181.538	36.6167	1.00128	2.94546e-15
	4M110101	3.9	4	62.685	0.56322	-0.937513	0.685614	0.212447	0.0022605	181.569	36.6394	1.00128	3.26684e-15
	4M110102	4.6	4	44.8812	0.251336	0.359263	0.415186	0.152336	0.00117875	181.585	36.6511	1.00128	3.66881e-15
	4M110104	5.3	4	27.2172	0.133275	-0.186412	0.283656	0.0917704	0.000757183	181.617	36.6748	1.00128	2.68088e-15
	4M110105	6	4	27.1059	0.124899	-0.254011	0.258751	0.0905769	0.000670745	181.633	36.6864	1.00128	3.64146e-15
	4M110106	7	4	20.8449	0.0555962	-0.185894	0.149843	0.0684231	0.000459048	181.649	36.698	1.00128	4.30785e-15
	4M110108	8	4	15.0386	0.0361667	-0.0102116	0.128021	0.0494636	0.000254082	181.681	36.7213	1.00128	4.50294e-15
	4M110109	9	4	13.5129	0.0277317	-0.00678464	0.0915064	0.044496	0.000246659	181.697	36.7329	1.00128	5.14109e-15
	4M110110	10	4	9.98564	0.0217253	0.01093	0.0949206	0.0321655	0.000173891	181.713	36.7446	1.00128	3.96291e-15
	4M110112	12	4	9.91416	0.011987	-0.0233898	0.0393273	0.0320532	0.000139214	181.745	36.7678	1.00128	7.58414e-15
	4M110113	14	4	7.951	0.00831811	-0.0597079	0.0347711	0.0254112	8.41239e-05	181.761	36.7795	1.00128	8.66348e-15
	4M110114	16	4	5.9582	0.00666646	0.00719343	0.0224093	0.0185042	7.75855e-05	181.778	36.7917	1.00128	8.00547e-15
	4M110116	18	4	4.94107	0.00457635	0.00675868	0.014261	0.0150988	4.58256e-05	181.81	36.815	1.00128	9.35009e-15
	4M110117	20	4	3.73487	0.00360472	-0.0166729	0.0121283	0.0109822	3.70872e-05	181.826	36.8266	1.00128	9.08221e-15
	4M110118	22	4	2.85587	0.00300183	0.00388341	0.011638	0.00791556	2.63452e-05	181.842	36.8383	1.00128	7.90989e-15
	4M110120	25	4	2.53485	0.00217918	0.0115543	0.00761807	0.00685138	2.12204e-05	181.874	36.8616	1.00128	1.03693e-14
	4M110121	29	4	1.81197	0.00161168	0.00628523	0.00587436	0.00443206	1.78166e-05	181.89	36.8733	1.00128	9.74358e-15
	4M110122	33	4	1.47246	0.00152203	0.0119921	0.0058656	0.00327833	1.62377e-05	181.906	36.885	1.00128	8.03904e-15
	4M110124	37	4	1.38979	0.00170095	0.000816009	0.00813788	0.00303535	1.63445e-05	181.938	36.9084	1.00128	6.55045e-15
	4M110125	42	4	1.34131	0.00203311	0.00642212	0.0085265	0.00280521	1.73031e-05	181.954	36.9206	1.00128	5.21388e-15
	4M110127	50	4	1.16408	0.00243491	0.0242765	0.0115962	0.00221863	1.96798e-05	181.986	36.944	1.00128	3.67012e-15
	4M110128	60		1.39632	0.00617665	0.0227324	0.0262094	0.00290015	4.73564e-05	182.002	36.9557	1.00129	1.92723e-15

## Sheet: Procedure Blanks
	Procedure Blanks		36Ar [V]	1s	37Ar [V]	1s	38Ar [V]	1s	39Ar [V]	1s	40Ar [V]	1s
	4M110098	2.5	3.06777e-05	1.29873e-06	6.04737e-06	1.68359e-05	-2.74917e-05	1.63832e-05	2.73654e-05	7.48307e-06	0.00912574	0.000185081
	4M110099	3.2	3.08609e-05	1.29873e-06	1.39382e-06	1.68359e-05	-2.09342e-05	1.63832e-05	2.91203e-05	7.48307e-06	0.00920988	0.000185081
	4M110101	3.9	3.13174e-05	1.29873e-06	-3.64989e-06	1.68359e-05	-1.22621e-05	1.63832e-05	3.2206e-05	7.48307e-06	0.00935258	0.000185081
	4M110102	4.6	3.15859e-05	1.29873e-06	-4.55752e-06	1.68359e-05	-9.51246e-06	1.63832e-05	3.37119e-05	7.48307e-06	0.00941681	0.000185081
	4M110104	5.3	3.21762e-05	1.29873e-06	-3.87666e-06	1.68359e-05	-6.38981e-06	1.63832e-05	3.68748e-05	7.48307e-06	0.00953629	0.000185081
	4M110105	6	3.24755e-05	1.29873e-06	-2.65027e-06	1.68359e-05	-5.7228e-06	1.63832e-05	3.85389e-05	7.48307e-06	0.00959152	0.000185081
	4M110106	7	3.27765e-05	1.29873e-06	-1.04356e-06	1.68359e-05	-5.41373e-06	1.63832e-05	4.03178e-05	7.48307e-06	0.00964625	0.000185081
	4M110108	8	3.33743e-05	1.29873e-06	2.77501e-06	1.68359e-05	-5.3554e-06	1.63832e-05	4.42976e-05	7.48307e-06	0.00975891	0.000185081
	4M110109	9	3.36688e-05	1.29873e-06	4.751e-06	1.68359e-05	-5.39174e-06	1.63832e-05	4.65219e-05	7.48307e-06	0.00981916	0.000185081
	4M110110	10	3.39601e-05	1.29873e-06	6.63558e-06	1.68359e-05	-5.35724e-06	1.63832e-05	4.89078e-05	7.48307e-06	0.00988351	0.000185081
	4M110112	12	3.45385e-05	1.29873e-06	9.79978e-06	1.68359e-05	-4.83445e-06	1.63832e-05	5.41439e-05	7.48307e-06	0.010029	0.000185081
	4M110113	14	3.48304e-05	1.29873e-06	1.09461e-05	1.68359e-05	-4.26815e-06	1.63832e-05	5.69685e-05	7.48307e-06	0.0101122	0.000185081
	4M110114	16	3.51421e-05	1.29873e-06	1.17598e-05	1.68359e-05	-3.43536e-06	1.63832e-05	6.00335e-05	7.48307e-06	0.0102081	0.000185081
	4M110116	18	3.578e-05	1.29873e-06	1.21004e-05	1.68359e-05	-1.18254e-06	1.63832e-05	6.61215e-05	7.48307e-06	0.0104217	0.000185081
	4M110117	20	3.61312e-05	1.29873e-06	1.16395e-05	1.68359e-05	2.07363e-07	1.63832e-05	6.91951e-05	7.48307e-06	0.0105453	0.000185081
	4M110118	22	3.65135e-05	1.29873e-06	1.07594e-05	1.68359e-05	1.70461e-06	1.63832e-05	7.22283e-05	7.48307e-06	0.0106813	0.000185081
	4M110120	25	3.74062e-05	1.29873e-06	7.82315e-06	1.68359e-05	4.71388e-06	1.63832e-05	7.79561e-05	7.48307e-06	0.0109946	0.000185081
	4M110121	29	3.7936e-05	1.29873e-06	5.83989e-06	1.68359e-05	6.02967e-06	1.63832e-05	8.0527e-05	7.48307e-06	0.0111737	0.000185081
	4M110122	33	3.8536e-05	1.29873e-06	3.58312e-06	1.68359e-05	7.06032e-06	1.63832e-05	8.28098e-05	7.48307e-06	0.0113689	0.000185081
	4M110124	37	3.99954e-05	1.29873e-06	-1.46426e-06	1.68359e-05	7.68619e-06	1.63832e-05	8.6196e-05	7.48307e-06	0.0118114	0.000185081
	4M110125	42	4.09228e-05	1.29873e-06	-4.19226e-06	1.68359e-05	6.89662e-06	1.63832e-05	8.71536e-05	7.48307e-06	0.0120715	0.000185081
	4M110127	50	4.30942e-05	1.29873e-06	-9.05374e-06	1.68359e-05	2.26037e-06	1.63832e-05	8.69485e-05	7.48307e-06	0.0126305	0.000185081
	4M110128	60	4.44067e-05	1.29873e-06	-1.10476e-05	1.68359e-05	-2.03766e-06	1.63832e-05	8.56282e-05	7.48307e-06	0.0129414	0.000185081

## Sheet: Intercept Values
	Intercept Values		36Ar [V]	1s	r2			37Ar [V]	1s	r2			38Ar [V]	1s	r2			39Ar [V]	1s	r2			40Ar [V]	1s	r2
	4M110098	2.5	7.45351e-05	4.86053e-07	0.718336	EXP	10 of 10	-1.22459e-05	1.30837e-05	0.185273	EXP	10 of 10	1.717e-05	1.79918e-05	0.129251	EXP	10 of 10	0.000245381	8.05148e-06	0.00242604	EXP	10 of 10	0.0223292	2.14005e-05	0.949337	EXP	9 of 10
	4M110099	3.2	0.000275923	9.50136e-07	0.953586	EXP	10 of 10	-9.05978e-06	2.09859e-05	0.111168	EXP	10 of 10	4.13253e-05	1.79567e-05	0.00058078	EXP	10 of 10	0.000668632	8.85334e-06	0.717535	EXP	10 of 10	0.0828464	2.22139e-05	0.998669	EXP	10 of 10
	4M110101	3.9	0.000301236	9.3531e-07	0.961269	EXP	10 of 10	-3.63646e-05	1.69952e-05	0.441579	EXP	10 of 10	7.30195e-05	1.87055e-05	0.04441	EXP	10 of 10	0.00132527	8.36545e-06	0.843527	EXP	10 of 10	0.0910235	2.43005e-05	0.998758	EXP	10 of 10
	4M110102	4.6	0.000335173	1.04254e-06	0.969275	EXP	10 of 10	1.51004e-05	1.52525e-05	0.0984614	EXP	10 of 10	9.80896e-05	1.75201e-05	0.104352	EXP	10 of 10	0.00206194	7.43964e-06	0.93993	EXP	10 of 10	0.101137	2.28908e-05	0.99918	EXP	10 of 10
	4M110104	5.3	0.000252549	8.44531e-07	0.952538	EXP	10 of 10	-1.61593e-05	8.1156e-06	0.1487	EXP	10 of 10	4.78151e-05	1.11811e-05	0.234763	EXP	10 of 10	0.00248081	6.26438e-06	0.97102	EXP	10 of 10	0.0765584	3.33293e-05	0.995614	EXP	10 of 10
	4M110105	6	0.000329128	1.18872e-06	0.94748	EXP	10 of 10	-2.54699e-05	1.60277e-05	0.273792	EXP	10 of 10	9.06334e-05	1.88629e-05	0.0013726	EXP	10 of 10	0.00337178	1.14798e-05	0.946179	EXP	10 of 10	0.100628	1.77293e-05	0.999478	EXP	10 of 10
	4M110106	7	0.000377509	1.69538e-06	0.918616	EXP	10 of 10	-2.67258e-05	1.20456e-05	0.423973	EXP	10 of 10	0.000131053	2.09119e-05	0.0153394	EXP	10 of 10	0.00516793	6.85653e-06	0.994218	EXP	10 of 10	0.117342	3.10043e-05	0.998947	EXP	10 of 10
	4M110108	8	0.000394445	1.01356e-06	0.976844	EXP	10 of 10	7.32255e-07	1.92978e-05	0.131214	EXP	10 of 10	0.000123678	1.87045e-05	0.127536	EXP	10 of 10	0.00747352	1.0081e-05	0.99342	EXP	10 of 10	0.122332	2.87495e-05	0.999198	EXP	10 of 10
	4M110109	9	0.000446379	1.66065e-06	0.954379	EXP	10 of 10	3.02704e-06	1.60371e-05	0.0874636	EXP	10 of 10	0.000169142	2.03389e-05	0.0321184	EXP	10 of 10	0.00948627	1.0741e-05	0.995762	EXP	10 of 10	0.138346	3.02445e-05	0.99936	EXP	10 of 10
	4M110110	10	0.000345166	8.83053e-07	0.97595	EXP	10 of 10	9.53169e-06	1.86849e-05	0.0433933	EXP	10 of 10	0.000159548	1.44996e-05	0.0420755	EXP	10 of 10	0.00989565	6.73932e-06	0.998468	EXP	10 of 10	0.108956	1.93278e-05	0.999461	EXP	10 of 10
	4M110112	12	0.000632317	1.99231e-06	0.964856	EXP	10 of 10	-2.139e-06	1.09316e-05	0.000954213	EXP	10 of 10	0.00034008	1.12607e-05	0.0444352	EXP	10 of 10	0.0190345	7.7599e-06	0.999462	EXP	10 of 10	0.199632	3.10805e-05	0.999734	EXP	10 of 10
	4M110113	14	0.000709847	1.40928e-06	0.987298	EXP	10 of 10	-3.24497e-05	1.88461e-05	0.241625	EXP	10 of 10	0.000479008	1.67906e-05	0.511538	EXP	10 of 10	0.0270919	8.94123e-06	0.99967	EXP	10 of 10	0.226699	2.96233e-05	0.999822	EXP	10 of 10
	4M110114	16	0.000641265	1.92226e-06	0.970291	EXP	10 of 10	1.82046e-05	1.0938e-05	0.118953	EXP	10 of 10	0.00055466	1.87534e-05	0.477519	EXP	10 of 10	0.033397	1.36562e-05	0.99948	EXP	10 of 10	0.210345	2.75382e-05	0.999811	EXP	10 of 10
	4M110116	18	0.000732335	1.19794e-06	0.991595	EXP	9 of 10	2.06232e-05	6.3209e-06	0.539035	LIN	8 of 10	0.000715527	2.39607e-05	0.251145	EXP	10 of 10	0.0470176	9.28378e-06	0.999878	EXP	10 of 10	0.244174	1.93586e-05	0.999935	EXP	10 of 10
	4M110117	20	0.000687194	1.39921e-06	0.984798	EXP	9 of 10	-1.537e-05	1.01271e-05	0.725787	EXP	10 of 10	0.000856175	2.80755e-05	0.0542935	EXP	10 of 10	0.0604043	1.68687e-05	0.999761	EXP	10 of 10	0.237601	2.6843e-05	0.999864	EXP	10 of 10
	4M110118	22	0.000570995	8.32401e-07	0.992865	EXP	10 of 10	1.79224e-05	1.33177e-05	0.00292216	EXP	10 of 10	0.000958657	1.45061e-05	0.692816	EXP	10 of 10	0.0687928	1.0379e-05	0.99993	EXP	10 of 10	0.208429	3.67951e-05	0.999646	EXP	10 of 10
	4M110120	25	0.000720679	1.22493e-06	0.991178	EXP	10 of 10	3.92802e-05	1.2112e-05	0.109141	EXP	10 of 10	0.00135815	1.92878e-05	0.346126	EXP	10 of 10	0.101574	2.21854e-05	0.999854	EXP	10 of 10	0.270227	3.33679e-05	0.999843	EXP	10 of 10
	4M110121	29	0.000618958	1.68518e-06	0.974046	LIN	10 of 10	2.83267e-05	1.25797e-05	0.0155855	LIN	9 of 10	0.00174086	1.35059e-05	0.810356	EXP	10 of 10	0.133501	2.50654e-05	0.999893	EXP	10 of 10	0.254763	3.06687e-05	0.999844	EXP	10 of 10
	4M110122	33	0.000474882	1.56899e-06	0.963321	EXP	10 of 10	4.713e-05	1.30458e-05	0.105833	LIN	9 of 10	0.00175679	2.60571e-06	0.991194	EXP	8 of 10	0.135544	2.28824e-05	0.999915	EXP	10 of 10	0.212345	3.43702e-05	0.999676	EXP	10 of 10
	4M110124	37	0.000388775	1.22678e-06	0.960898	EXP	10 of 10	1.09223e-06	1.91458e-05	0.00249158	EXP	10 of 10	0.00151103	1.27734e-05	0.837091	EXP	10 of 10	0.11703	2.36821e-05	0.999876	EXP	10 of 10	0.175573	2.06784e-05	0.999799	EXP	10 of 10
	4M110125	42	0.000306759	8.96487e-07	0.920021	EXP	9 of 10	1.23956e-05	1.41977e-05	0.00342051	EXP	10 of 10	0.00122761	1.96375e-05	0.584464	EXP	10 of 10	0.0965332	2.85012e-05	0.999737	EXP	10 of 10	0.142419	2.20015e-05	0.999556	EXP	10 of 10
	4M110127	50	0.000213624	7.20724e-07	0.92623	EXP	10 of 10	4.17726e-05	1.74911e-05	0.0805347	EXP	10 of 10	0.00103532	2.1115e-05	0.557671	EXP	10 of 10	0.0783126	2.41478e-05	0.999711	EXP	10 of 10	0.104383	1.88618e-05	0.99893	EXP	10 of 10
	4M110128	60	0.000141993	9.08493e-07	0.350872	EXP	10 of 10	9.78114e-06	1.71244e-05	0.173196	LIN	9 of 10	0.000452583	6.75352e-06	0.687151	EXP	9 of 10	0.034331	1.00637e-05	0.999741	EXP	10 of 10	0.0611223	0.000102408	0.81849	LIN	6 of 10

## Sheet: Sample Parameters
	Sample Parameters		Sample	Material	Location	Analyst	Temp	Standard	%1s	J	%1s	MDF	%1s	Volume Ratio	Sensitivity	Day	Month	Year	Hour	Min	Resist	Irradiation	Project	Experiment	Nmb	Standard Name
								(in Ma)							(mol/volt)
	4M110098	2.5	50299-026-ROV-03 bio	bio	Laser	Adam Frew	2.5	28.294	0.13	9.55e-05	0.19	0.993725	0.04	1	4e-14	14	OCT	2024	16	18	1	I36t20mn	Bismarck Archipelago_McInnes_2024	50299-026-ROV-03 bio	1	FCs
	4M110099	3.2	50299-026-ROV-03 bio	bio	Laser	Adam Frew	3.2	28.294	0.13	9.55e-05	0.19	0.993725	0.04	1	4e-14	14	OCT	2024	16	41	1	I36t20mn	Bismarck Archipelago_McInnes_2024	50299-026-ROV-03 bio	1	FCs
	4M110101	3.9	50299-026-ROV-03 bio	bio	Laser	Adam Frew	3.9	28.294	0.13	9.55e-05	0.19	0.993725	0.04	1	4e-14	14	OCT	2024	17	26	1	I36t20mn	Bismarck Archipelago_McInnes_2024	50299-026-ROV-03 bio	1	FCs
	4M110102	4.6	50299-026-ROV-03 bio	bio	Laser	Adam Frew	4.6	28.294	0.13	9.55e-05	0.19	0.993725	0.04	1	4e-14	14	OCT	2024	17	49	1	I36t20mn	Bismarck Archipelago_McInnes_2024	50299-026-ROV-03 bio	1	FCs
	4M110104	5.3	50299-026-ROV-03 bio	bio	Laser	Adam Frew	5.3	28.294	0.13	9.55e-05	0.19	0.993725	0.04	1	4e-14	14	OCT	2024	18	36	1	I36t20mn	Bismarck Archipelago_McInnes_2024	50299-026-ROV-03 bio	1	FCs
	4M110105	6	50299-026-ROV-03 bio	bio	Laser	Adam Frew	6	28.294	0.13	9.55e-05	0.19	0.993725	0.04	1	4e-14	14	OCT	2024	18	59	1	I36t20mn	Bismarck Archipelago_McInnes_2024	50299-026-ROV-03 bio	1	FCs
	4M110106	7	50299-026-ROV-03 bio	bio	Laser	Adam Frew	7	28.294	0.13	9.55e-05	0.19	0.993725	0.04	1	4e-14	14	OCT	2024	19	22	1	I36t20mn	Bismarck Archipelago_McInnes_2024	50299-026-ROV-03 bio	1	FCs
	4M110108	8	50299-026-ROV-03 bio	bio	Laser	Adam Frew	8	28.294	0.13	9.55e-05	0.19	0.993725	0.04	1	4e-14	14	OCT	2024	20	8	1	I36t20mn	Bismarck Archipelago_McInnes_2024	50299-026-ROV-03 bio	1	FCs
	4M110109	9	50299-026-ROV-03 bio	bio	Laser	Adam Frew	9	28.294	0.13	9.55e-05	0.19	0.993725	0.04	1	4e-14	14	OCT	2024	20	31	1	I36t20mn	Bismarck Archipelago_McInnes_2024	50299-026-ROV-03 bio	1	FCs
	4M110110	10	50299-026-ROV-03 bio	bio	Laser	Adam Frew	10	28.294	0.13	9.55e-05	0.19	0.993725	0.04	1	4e-14	14	OCT	2024	20	54	1	I36t20mn	Bismarck Archipelago_McInnes_2024	50299-026-ROV-03 bio	1	FCs
	4M110112	12	50299-026-ROV-03 bio	bio	Laser	Adam Frew	12	28.294	0.13	9.55e-05	0.19	0.993725	0.04	1	4e-14	14	OCT	2024	21	40	1	I36t20mn	Bismarck Archipelago_McInnes_2024	50299-026-ROV-03 bio	1	FCs
	4M110113	14	50299-026-ROV-03 bio	bio	Laser	Adam Frew	14	28.294	0.13	9.55e-05	0.19	0.993725	0.04	1	4e-14	14	OCT	2024	22	3	1	I36t20mn	Bismarck Archipelago_McInnes_2024	50299-026-ROV-03 bio	1	FCs
	4M110114	16	50299-026-ROV-03 bio	bio	Laser	Adam Frew	16	28.294	0.13	9.55e-05	0.19	0.993725	0.04	1	4e-14	14	OCT	2024	22	27	1	I36t20mn	Bismarck Archipelago_McInnes_2024	50299-026-ROV-03 bio	1	FCs
	4M110116	18	50299-026-ROV-03 bio	bio	Laser	Adam Frew	18	28.294	0.13	9.55e-05	0.19	0.993725	0.04	1	4e-14	14	OCT	2024	23	13	1	I36t20mn	Bismarck Archipelago_McInnes_2024	50299-026-ROV-03 bio	1	FCs
	4M110117	20	50299-026-ROV-03 bio	bio	Laser	Adam Frew	20	28.294	0.13	9.55e-05	0.19	0.993725	0.04	1	4e-14	14	OCT	2024	23	36	1	I36t20mn	Bismarck Archipelago_McInnes_2024	50299-026-ROV-03 bio	1	FCs
	4M110118	22	50299-026-ROV-03 bio	bio	Laser	Adam Frew	22	28.294	0.13	9.55e-05	0.19	0.993725	0.04	1	4e-14	14	OCT	2024	23	59	1	I36t20mn	Bismarck Archipelago_McInnes_2024	50299-026-ROV-03 bio	1	FCs
	4M110120	25	50299-026-ROV-03 bio	bio	Laser	Adam Frew	25	28.294	0.13	9.55e-05	0.19	0.993725	0.04	1	4e-14	15	OCT	2024	0	45	1	I36t20mn	Bismarck Archipelago_McInnes_2024	50299-026-ROV-03 bio	1	FCs
	4M110121	29	50299-026-ROV-03 bio	bio	Laser	Adam Frew	29	28.294	0.13	9.55e-05	0.19	0.993725	0.04	1	4e-14	15	OCT	2024	1	8	1	I36t20mn	Bismarck Archipelago_McInnes_2024	50299-026-ROV-03 bio	1	FCs
	4M110122	33	50299-026-ROV-03 bio	bio	Laser	Adam Frew	33	28.294	0.13	9.55e-05	0.19	0.993725	0.04	1	4e-14	15	OCT	2024	1	31	1	I36t20mn	Bismarck Archipelago_McInnes_2024	50299-026-ROV-03 bio	1	FCs
	4M110124	37	50299-026-ROV-03 bio	bio	Laser	Adam Frew	37	28.294	0.13	9.55e-05	0.19	0.993725	0.04	1	4e-14	15	OCT	2024	2	17	1	I36t20mn	Bismarck Archipelago_McInnes_2024	50299-026-ROV-03 bio	1	FCs
	4M110125	42	50299-026-ROV-03 bio	bio	Laser	Adam Frew	42	28.294	0.13	9.55e-05	0.19	0.993725	0.04	1	4e-14	15	OCT	2024	2	41	1	I36t20mn	Bismarck Archipelago_McInnes_2024	50299-026-ROV-03 bio	1	FCs
	4M110127	50	50299-026-ROV-03 bio	bio	Laser	Adam Frew	50	28.294	0.13	9.55e-05	0.19	0.993725	0.04	1	4e-14	15	OCT	2024	3	27	1	I36t20mn	Bismarck Archipelago_McInnes_2024	50299-026-ROV-03 bio	1	FCs
	4M110128	60	50299-026-ROV-03 bio	bio	Laser	Adam Frew	60	28.294	0.13	9.55e-05	0.19	0.993725	0.04	1	4e-14	15	OCT	2024	3	50	1	I36t20mn	Bismarck Archipelago_McInnes_2024	50299-026-ROV-03 bio	1	FCs

[truncated: 1 more sheets: Irradiation Constants]
